# Supplementary material for: Ovarian transcriptional response to Wolbachia infection in D. melanogaster in the context of between-genotype variation in gene expression
Source: G3 (Bethesda). 2023 Mar 1;13(5):jkad047. doi: 10.1093/g3journal/jkad047 (PMC10151400; doi:10.1093/g3journal/jkad047)
Supplement: jkad047_Supplementary_Data [file jkad047_supplementary_data.zip]

Archive with 8 entries (8 files):
- Supplementary_Figure_1_G3-2022-404021.docx
- Supplementary_Table_1_G3-2022-404021.docx
- Supplementary_Table_2_G3-2022-404021.docx
- Supplementary_Table_3_G3-2022-404021.xlsx
- Supplementary_Table_4_G3-2022-404021.xlsx
- Supplementary_Table_5_G3-2022-404021.xlsx
- Supplementary_Table_6_G3-2022-404021.xlsx
- Supplementary_Table_7_G3-2022-404021.xlsx
