# Supplementary material for: Ovarian transcriptional response to Wolbachia infection in D. melanogaster in the context of between-genotype variation in gene expression
Source: G3 (Bethesda). 2023 Mar 1;13(5):jkad047. doi: 10.1093/g3journal/jkad047 (PMC10151400; doi:10.1093/g3journal/jkad047)
Supplement: jkad047_Supplementary_Data [file jkad047_supplementary_data.zip › Supplementary_Table_3_G3-2022-404021.xlsx]

## Sheet: Sheet1
Supplementary Table 3. Differentially expressed genes identified in batch 1. Base mean is the number of transcripts averaged across all samples. “Direction” indicates whether the gene is up- or downregulated. Genes are listed in order of ascending p-values.
FlyBase ID	geneSymbol	basemean	direction	foldchange	adjpvalue
FBgn0015371	chn	5824.7	+	1.24294	4.82718e-07
FBgn0021768	nudC	2340.51	-	0.869184	4.82718e-07
FBgn0032147	IP3K1	789.636	+	1.28907	6.09928e-07
FBgn0259682	Jabba	21855.9	+	1.10204	3.33052e-06
FBgn0016076	vri	261.316	-	0.565178	4.96643e-06
FBgn0052708	CG32708	431.373	-	0.692267	5.56856e-06
FBgn0020633	Mcm7	4617.72	+	1.15439	1.08162e-05
FBgn0053653	Cadps	270.59	-	0.377188	1.12824e-05
FBgn0039932	fuss	159.612	-	0.514482	1.35658e-05
FBgn0262112	sro	84.2568	-	0.443607	1.37995e-05
FBgn0033581	CG12391	3975.73	+	1.15971	1.93698e-05
FBgn0036646	CR18217	1690.9	+	1.2251	1.93698e-05
FBgn0265102	Oseg1	1004.47	+	1.29813	2.47285e-05
FBgn0260866	dnr1	292.243	-	0.701333	2.73395e-05
FBgn0029957	CG12155	1176.09	+	1.15384	3.26122e-05
FBgn0032015	Ostgamma	1340.42	-	0.838754	6.19665e-05
FBgn0024754	Flo1	666.005	-	0.78707	6.49352e-05
FBgn0030000	CG2260	1236.42	-	0.884997	6.49352e-05
FBgn0260768	CG42566	245.262	-	0.465664	6.57212e-05
FBgn0052533	CG32533	499.787	-	0.76107	7.0771e-05
FBgn0014396	tim	660.821	-	0.660169	7.16529e-05
FBgn0267487	Ptp61F	6957.07	+	1.10561	7.16529e-05
FBgn0001104	Galphai	5342.23	+	1.14409	7.84217e-05
FBgn0260789	mxc	4133.96	+	1.37224	7.84217e-05
FBgn0003257	r-l	2584.84	-	0.869777	0.000115165
FBgn0032518	RpL24	27914	-	0.822636	0.000115165
FBgn0062928	hpRNA:CR33940	1639.12	-	0.790327	0.000115165
FBgn0033459	CG12744	749.096	-	0.704943	0.000116233
FBgn0004378	Klp61F	3094.42	+	1.18653	0.000126446
FBgn0026404	Dronc	2155.56	+	1.24049	0.000126446
FBgn0034908	CG5543	761.078	+	1.18119	0.000126446
FBgn0002466	sti	3074.87	+	1.231	0.000129151
FBgn0034654	eIF3k	5468.22	-	0.814063	0.000129151
FBgn0040491	Buffy	97.4069	-	0.636922	0.000129151
FBgn0034761	CG4250	307.442	-	0.601876	0.000140453
FBgn0035868	CG7194	159.951	-	0.622971	0.000149962
FBgn0031868	Rat1	1836.72	+	1.36621	0.000167712
FBgn0035793	CG7546	4476.29	+	1.22881	0.000172474
FBgn0053138	AGBE	3073.31	+	1.17025	0.000180354
FBgn0261284	bou	175.095	-	0.714589	0.000215164
FBgn0267160	asRNA:CR45600	22.2339	+	44.2015	0.000215164
FBgn0052281	CG32281	365.819	-	0.760598	0.000217978
FBgn0011692	pav	3121.19	+	1.15781	0.000226133
FBgn0016691	ATPsynO	4441.61	-	0.887885	0.000226133
FBgn0002622	RpS3	37532.3	-	0.820479	0.000241225
FBgn0031636	CG12194	148.372	+	10.3427	0.000241225
FBgn0011272	RpL13	36538.3	-	0.827891	0.000253708
FBgn0031872	ihog	975.534	+	1.31607	0.000253708
FBgn0019957	ND-42	2562.84	-	0.897057	0.000319403
FBgn0039713	RpS8	52055	-	0.819244	0.000319403
FBgn0036752	Adgf-A	567.487	-	0.706967	0.000349614
FBgn0264979	CG4267	1290.72	-	0.780252	0.000367555
FBgn0034756	Cyp6d2	75.6146	-	0.448575	0.000387945
FBgn0001079	fu	1142.87	+	1.25037	0.00039137
FBgn0014026	RpL7A	54352.7	-	0.835238	0.000416611
FBgn0016926	Pino	2915.99	-	0.768674	0.000416611
FBgn0283451	br	783.331	-	0.637538	0.000416611
FBgn0033713	CG8841	1718.53	+	1.28703	0.000429179
FBgn0003274	RpLP2	35732.4	-	0.786884	0.000471726
FBgn0004374	neb	939.25	+	1.19076	0.00047752
FBgn0037661	Ada	176.778	+	1.39921	0.000516786
FBgn0038769	Regnase-1	545.531	+	1.21119	0.000522461
FBgn0031536	Cog3	960.64	+	1.16247	0.000532717
FBgn0033486	dmpd	2476.58	+	1.11584	0.000534468
FBgn0040388	boi	1931.98	+	1.18147	0.000554993
FBgn0026409	Mpcp2	14220.5	-	0.899296	0.000604815
FBgn0011284	RpS4	45584.3	-	0.870623	0.000614942
FBgn0023549	Mct1	865.348	-	0.785834	0.000614942
FBgn0034968	RpL12	27721.9	-	0.837206	0.000614942
FBgn0052318	CG32318	468.209	+	1.24969	0.000614942
FBgn0032329	Art8	402.26	-	0.825219	0.000620413
FBgn0032407	Pex19	1033.87	-	0.883435	0.000620413
FBgn0039883	RhoGAP100F	251.39	-	0.727361	0.000637409
FBgn0030049	Trf4-1	5669.01	+	1.17955	0.000638355
FBgn0002932	neur	1337.9	+	1.17349	0.000645301
FBgn0050295	Ipk1	462.654	+	1.34572	0.000645301
FBgn0061476	Zwilch	1320.88	+	1.13393	0.000645301
FBgn0261274	Ero1L	1934.07	+	1.15991	0.000645301
FBgn0026433	Grip128	2742.51	+	1.12195	0.000761662
FBgn0030055	Rubicon	902.024	+	1.24652	0.000812542
FBgn0030183	CG15309	878.995	-	0.813857	0.000812542
FBgn0026326	Mad1	1816.03	+	1.11511	0.000848017
FBgn0029117	Surf1	662.555	-	0.831348	0.000848017
FBgn0036058	CG6707	4212.76	-	0.884559	0.000863249
FBgn0261610	CG42699	622.456	+	1.20007	0.000863249
FBgn0039359	RpL27	25854.7	-	0.820669	0.000871519
FBgn0086758	chinmo	20.9722	-	0.35803	0.000879112
FBgn0015396	jumu	4642.85	+	1.16979	0.000917973
FBgn0017577	Mcm5	5736.91	+	1.10201	0.000917973
FBgn0029785	RpL35	27285.8	-	0.846217	0.000917973
FBgn0038183	CG9286	527.268	-	0.726916	0.000917973
FBgn0263863	mRpL45	1569.91	-	0.897779	0.00104846
FBgn0004387	Klp98A	2324.5	+	1.15697	0.00108572
FBgn0036104	CG6418	1738.31	+	1.12167	0.00110355
FBgn0022023	eIF3h	8583.11	-	0.855098	0.00112988
FBgn0034345	CG5174	3864.4	-	0.889561	0.00112988
FBgn0266719	stac	578.183	-	0.7927	0.00112988
FBgn0027535	botv	681.997	+	1.24952	0.00115966
FBgn0001168	h	410.556	-	0.745301	0.00116122
FBgn0024183	vig	2002.62	-	0.794077	0.00116856
FBgn0000566	Eip55E	2975.89	-	0.89837	0.0011723
FBgn0029897	RpL17	30956	-	0.844775	0.00118982
FBgn0037351	RpL13A	41384.2	-	0.821544	0.00118982
FBgn0259734	Nost	5138.23	+	1.13316	0.00120289
FBgn0022774	Oat	979.156	-	0.638822	0.00123276
FBgn0015568	alpha-Est1	1026.92	-	0.84021	0.0012489
FBgn0031191	Cp110	949.449	+	1.13689	0.0012489
FBgn0035295	Cnb	997.373	+	1.20708	0.0012489
FBgn0262511	Vha44	6126.72	-	0.883921	0.0012489
FBgn0031741	CG11034	713.112	+	1.48049	0.00131505
FBgn0001108	DCTN1-p150	3884.9	+	1.1543	0.00131533
FBgn0261602	RpL8	45585.8	-	0.85115	0.00131533
FBgn0027509	TBCD	1744.44	+	1.16831	0.00132713
FBgn0034354	GstE11	462.703	-	0.624147	0.00132713
FBgn0063449	Uhg2	428.468	-	0.705496	0.00132713
FBgn0010412	RpS19a	32602.9	-	0.841274	0.00138771
FBgn0036754	CG5589	970.07	-	0.845098	0.0015033
FBgn0027518	Wdr24	1402.82	+	1.13132	0.00151001
FBgn0033916	Usp20-33	2338.31	+	1.1716	0.00151001
FBgn0035753	RpL18	29401.5	-	0.862042	0.00154489
FBgn0033845	mars	3932.59	+	1.2181	0.00162274
FBgn0032864	CG2493	2746.57	-	0.885268	0.00165483
FBgn0035308	CG15822	190.259	-	0.613526	0.00165483
FBgn0041171	ago	8992.46	+	1.16002	0.00165483
FBgn0039830	ATPsynC	41469.7	-	0.914533	0.00166247
FBgn0051365	CG31365	1971.73	+	1.13401	0.00166472
FBgn0083123	Uhg5	485.226	-	0.666708	0.00166472
FBgn0000575	emc	1577.62	-	0.841273	0.00166486
FBgn0033607	CG9062	3084.72	+	1.10149	0.00168786
FBgn0030466	CG15744	1688.15	+	1.21965	0.00170644
FBgn0005533	RpS17	29709.9	-	0.836463	0.00172772
FBgn0027082	ProRS-m	350.108	-	0.823205	0.00173331
FBgn0037027	HIPP1	4411.8	+	1.12729	0.00173331
FBgn0052579	CG32579	854.095	+	1.58482	0.00173331
FBgn0267977	mh	1072.28	+	1.15213	0.00173331
FBgn0284408	trol	4155.82	-	0.716108	0.00173331
FBgn0005593	RpL7	42614.4	-	0.858677	0.00173847
FBgn0053113	Rtnl1	8058.89	-	0.912221	0.00173847
FBgn0004406	tam	927.092	+	1.24031	0.00177699
FBgn0261954	east	9764.44	+	1.25652	0.00177699
FBgn0010280	Taf4	5987.54	+	1.19225	0.00177839
FBgn0030268	Klp10A	7560.37	+	1.18296	0.00180671
FBgn0030581	CG14408	1402.01	+	1.1451	0.00180671
FBgn0038427	ema	1820.29	+	1.12076	0.00187405
FBgn0001124	Got1	3685.28	+	1.09362	0.00188043
FBgn0002924	ncd	2838.25	+	1.1551	0.00210409
FBgn0034712	Alp8	193.877	-	0.0397238	0.00210409
FBgn0261647	Axud1	1805.83	+	1.20101	0.00211369
FBgn0264542	hwt	56.7797	-	0.581634	0.00214518
FBgn0265487	mbl	319.174	-	0.730084	0.00214518
FBgn0033836	CG18278	887.236	+	1.11134	0.00219868
FBgn0029912	CG4557	1102.11	+	1.2242	0.00220125
FBgn0065047	snoRNA:U3:54Ab	34.5225	-	0.435471	0.00221465
FBgn0265276	l(3)neo38	402.644	-	0.681405	0.00222199
FBgn0030228	BTBD9	1678.4	+	1.42549	0.00222759
FBgn0004397	Vinc	2758.61	+	1.1278	0.00226527
FBgn0010409	RpL18A	40720	-	0.853137	0.00226527
FBgn0052745	CR32745	69.4146	+	2.02433	0.00226527
FBgn0039857	RpL6	45536.2	-	0.872276	0.00231829
FBgn0034606	ASPP	332.933	-	0.758932	0.00242709
FBgn0034618	CG9485	3320.21	+	1.14872	0.00242709
FBgn0027567	CG8108	9473.67	+	1.16412	0.00245696
FBgn0010226	GstS1	3212.54	-	0.879015	0.00246763
FBgn0053051	CG33051	361.421	-	0.797212	0.00247914
FBgn0010265	RpS13	29873.1	-	0.862517	0.0025409
FBgn0020618	Rack1	55266.8	-	0.865244	0.0025409
FBgn0021874	Nle	534.811	-	0.793752	0.0025409
FBgn0029799	CG15772	92.0689	-	0.0517188	0.0025409
FBgn0032453	CG6180	4916.8	-	0.853846	0.0025409
FBgn0035388	CG2162	3633.32	+	1.19815	0.0025409
FBgn0037716	Son	2031.13	+	1.18222	0.0025409
FBgn0036053	iPLA2-VIA	4117.34	-	0.904509	0.0025497
FBgn0266671	Sec6	873.797	+	1.18368	0.0025497
FBgn0026372	RpL23A	59681	-	0.872746	0.00265483
FBgn0261597	RpS26	36212.6	-	0.839102	0.00265483
FBgn0261850	Xpd	1309.49	+	1.11248	0.00265483
FBgn0262531	CG43085	29.1206	+	9.5221	0.00265483
FBgn0030500	Ndc80	1414.61	+	1.14875	0.00271563
FBgn0031606	CG15439	1973.01	+	1.22376	0.00283819
FBgn0263864	Dark	751.719	-	0.801421	0.00285864
FBgn0010217	ATPsynbeta	29693.9	-	0.864389	0.00294143
FBgn0020647	KrT95D	1894.64	+	1.12225	0.00312296
FBgn0037581	CG7352	74.101	+	1.53783	0.00312296
FBgn0028387	chm	1849.51	+	1.16015	0.0031647
FBgn0039631	Sirt7	766.915	+	1.16984	0.00317674
FBgn0032195	CG4908	629.929	-	0.873219	0.00318044
FBgn0034058	Pex11	1201.95	-	0.78218	0.00319857
FBgn0000520	dwg	730.139	+	1.18558	0.00321735
FBgn0004404	RpS14b	11915.3	-	0.835579	0.00321735
FBgn0030099	CG12056	162.744	-	0.748403	0.00321735
FBgn0086694	Bre1	4746.68	+	1.14502	0.00321735
FBgn0000158	bam	989.15	+	1.35393	0.00327409
FBgn0262719	CG43163	49.76	-	0.164217	0.00331456
FBgn0025366	Ip259	6329.58	-	0.745805	0.00334045
FBgn0052103	SCaMC	3644.06	+	1.10092	0.00334045
FBgn0266457	lncRNA:CR45082	45.676	-	0.588517	0.00334045
FBgn0037109	MED1	4255.61	+	1.13862	0.00347792
FBgn0027364	Six4	400.767	-	0.700881	0.00353987
FBgn0052576	CG32576	242.379	-	0.758396	0.00353987
FBgn0263113	Cc2d2a	36.2277	+	4.92337	0.00358054
FBgn0037354	CG12171	1323.55	-	0.874502	0.00363801
FBgn0035997	phol	4677.74	+	1.16148	0.00363804
FBgn0003292	rt	1085.6	+	1.18989	0.0038052
FBgn0261823	Asx	2536.13	+	1.21607	0.0038575
FBgn0031696	Bub1	2579.95	+	1.21662	0.00389472
FBgn0041182	Tep2	712.459	-	0.529265	0.00391904
FBgn0010078	RpL23	34881.2	-	0.829661	0.0039311
FBgn0030048	CG12112	1410.16	+	1.78888	0.0039311
FBgn0032154	mtDNA-helicase	990.558	+	1.11812	0.0039311
FBgn0032481	CG16972	2190.87	+	1.2557	0.0039311
FBgn0035849	ERR	770.924	+	1.13655	0.0039311
FBgn0015926	dah	2665.12	+	1.1784	0.00394643
FBgn0037899	RpL24-like	5050.79	-	0.853763	0.00394643
FBgn0001139	gro	6871.87	+	1.13296	0.00395255
FBgn0035422	RpL28	26286.9	-	0.8655	0.00396117
FBgn0267795	Frl	2053.43	+	1.13538	0.00396117
FBgn0051224	CG31224	6007.55	+	1.20549	0.00399883
FBgn0065048	snoRNA:U3:54Aa	33.5366	-	0.429094	0.00405779
FBgn0037020	Pex14	1722.48	-	0.90047	0.00411844
FBgn0035533	Cip4	2263.12	+	1.10671	0.0041492
FBgn0000964	tj	1660.79	-	0.635253	0.00417456
FBgn0024991	CG2694	3016.46	+	1.11835	0.00417456
FBgn0030718	ND-20	1921.62	-	0.897311	0.00417456
FBgn0259791	bora	1826.5	+	1.18588	0.00417456
FBgn0262559	Mdh2	9084.89	-	0.898883	0.00419754
FBgn0034053	Cyp4aa1	57.9108	-	0.499884	0.00421661
FBgn0037612	CG8112	1232.43	+	1.17654	0.00422558
FBgn0003089	pip	82.9607	-	0.579131	0.00423038
FBgn0086908	egg	2280.94	+	1.12924	0.00429372
FBgn0033428	Urod	1833.23	-	0.865073	0.00430753
FBgn0002542	lds	4936.6	+	1.09016	0.00433729
FBgn0030847	CG12991	326.19	-	0.765656	0.00452488
FBgn0013756	Mtor	11527.6	+	1.15478	0.0045626
FBgn0036825	RpL26	30531.5	-	0.845297	0.0045626
FBgn0015296	Shc	1420.16	+	1.10314	0.00462036
FBgn0260750	Mulk	823.425	-	0.862914	0.00464768
FBgn0051216	Naam	261.76	-	0.76116	0.00466536
FBgn0011774	Irbp	1928.21	+	1.10476	0.00467521
FBgn0023407	B4	3514.85	+	1.128	0.00470401
FBgn0261859	CG42788	1161.11	+	1.19964	0.00470401
FBgn0003598	Su(var)3-7	6499.96	+	1.15197	0.00473876
FBgn0010441	pll	1056.51	+	1.15244	0.00475239
FBgn0022786	Hira	2145.92	+	1.11237	0.00475239
FBgn0030060	CG2004	1640.11	+	1.13164	0.00475239
FBgn0031703	CG12512	491.162	+	1.31208	0.00475239
FBgn0033608	CG13220	1212.41	-	0.858314	0.00475239
FBgn0285950	RpL19	49095	-	0.84646	0.00475239
FBgn0003301	rut	498.66	+	1.2475	0.00477676
FBgn0030242	sofe	1792.13	+	1.09955	0.00483165
FBgn0035541	CG15019	1527.02	-	0.848096	0.00483165
FBgn0037723	SpdS	1557.25	-	0.855905	0.00483165
FBgn0039508	CG3368	1696.99	+	1.10976	0.00483165
FBgn0050020	CG30020	3362.98	+	1.17442	0.00483165
FBgn0261584	CG42694	91.1668	-	0.598397	0.00483165
FBgn0267913	lncRNA:CR46194	87.2143	-	0.660482	0.00483165
FBgn0021906	RFeSP	4025.99	-	0.88489	0.00489473
FBgn0035374	mRpS35	1307.66	-	0.887361	0.00493824
FBgn0260997	CG42598	101.494	-	0.528145	0.00502259
FBgn0038168	omd	1843.01	+	1.19936	0.00508885
FBgn0034243	Ns2	2285.82	-	0.853138	0.00518021
FBgn0039241	CG11089	2122.75	-	0.889549	0.00529027
FBgn0015756	RpL9	30098.7	-	0.85017	0.00530599
FBgn0285948	RpL27A	39817.1	-	0.842868	0.00533752
FBgn0027506	EDTP	4214.52	+	1.1453	0.00545389
FBgn0030241	feo	5112.59	+	1.15253	0.00545389
FBgn0033555	RpS15Ab	4568.84	-	0.839427	0.00554142
FBgn0029174	Fkbp59	5701.45	-	0.885448	0.00566823
FBgn0267967	corolla	188.302	+	1.41381	0.00572787
FBgn0035807	CG7492	2216.56	+	1.1438	0.00573597
FBgn0083027	snoRNA:Psi18S-531	184.322	-	0.766097	0.00575902
FBgn0285947	RpS10b	28792.5	-	0.852468	0.00575902
FBgn0034722	Rtf1	3475.61	+	1.1347	0.00577766
FBgn0265297	pAbp	43616.4	-	0.837635	0.00579857
FBgn0005278	Sam-S	13329.9	-	0.850186	0.00589681
FBgn0030631	CG6227	1949.65	+	1.17441	0.00589681
FBgn0036927	Gabat	5145.26	-	0.88074	0.00589681
FBgn0037715	CG9399	996.972	+	1.16545	0.00589681
FBgn0038244	CG7987	4616.35	+	1.14524	0.00589681
FBgn0002891	DNApol-zeta	1275.73	+	1.17461	0.00589931
FBgn0011606	Klp3A	3981.26	+	1.10675	0.00589931
FBgn0030894	Mvb12	2227.17	+	1.07028	0.00589931
FBgn0034743	RpS16	24773.1	-	0.849456	0.00589931
FBgn0267534	asRNA:CR45874	317.62	-	0.712223	0.00589931
FBgn0011703	RnrL	11267.8	+	1.08303	0.00594577
FBgn0013548	l(2)dtl	3538.51	+	1.14791	0.00594577
FBgn0036844	Mkp3	2530.25	+	1.14032	0.00594577
FBgn0038834	RpS30	24761.5	-	0.848408	0.00600188
FBgn0036257	RhoGAP68F	2456.53	+	1.08512	0.00611742
FBgn0022768	Pp2C1	4361.57	+	1.24935	0.00614418
FBgn0026179	siz	1969.88	+	1.17159	0.00614418
FBgn0032499	Uvrag	753.118	+	1.19387	0.00614418
FBgn0037327	PEK	4159.43	+	1.1469	0.00614418
FBgn0032079	CG31886	847.055	+	1.23214	0.0061568
FBgn0029709	CHOp24	1913.82	-	0.880348	0.00617781
FBgn0037328	RpL35A	26310.8	-	0.855142	0.00617781
FBgn0010356	Taf5	1230.17	+	1.13062	0.00630168
FBgn0003279	RpL4	63124	-	0.869561	0.00634118
FBgn0260935	Vps15	661.268	+	1.1964	0.00638899
FBgn0262619	DNAlig1	3037.87	+	1.09052	0.00638899
FBgn0033548	CG7637	801.735	-	0.77203	0.00639969
FBgn0002626	RpL32	27192.1	-	0.860098	0.00647829
FBgn0027889	ball	3471.66	+	1.11367	0.00647829
FBgn0033749	achi	425.485	-	0.801218	0.00647829
FBgn0034425	CG11906	1065.76	+	1.11399	0.00647829
FBgn0085599	CG41284	96.3289	-	0.52514	0.00647829
FBgn0261238	Alh	4553.52	+	1.16245	0.0066192
FBgn0028525	c(2)M	851.677	-	0.813301	0.00687489
FBgn0036620	CG4842	484.75	+	2.22489	0.00691323
FBgn0038853	RhoGAP93B	2318.85	+	1.1923	0.00691323
FBgn0011818	oaf	3214.14	-	0.790859	0.00704878
FBgn0000064	Ald1	8023.93	-	0.914671	0.00711598
FBgn0000449	dib	25.2725	-	0.548525	0.00711598
FBgn0030616	RpL37a	34973.2	-	0.86896	0.00711598
FBgn0033699	RpS11	29636	-	0.851976	0.00711598
FBgn0039909	ND-49	2807.43	-	0.902481	0.00711598
FBgn0045800	Uhg1	569.19	-	0.695698	0.00711598
FBgn0261609	eIF2alpha	5440.31	-	0.915805	0.00711598
FBgn0016984	sktl	4572.47	+	1.18188	0.00718084
FBgn0010173	RpA-70	7466.07	+	1.09868	0.00721134
FBgn0086698	frtz	812.93	+	1.25885	0.00725646
FBgn0039767	CG2218	2666.03	+	1.19636	0.00727053
FBgn0264001	bru3	58.7727	-	0.644161	0.00727053
FBgn0000524	dx	4038.48	+	1.13608	0.00741363
FBgn0038473	Ns1	2953	-	0.845973	0.00741363
FBgn0005386	ash1	4243.24	+	1.19636	0.00750421
FBgn0039016	Dcr-1	2194.2	+	1.15237	0.00758709
FBgn0013325	RpL11	23834.4	-	0.856648	0.00772454
FBgn0027291	Idh3a	5960.63	-	0.886748	0.00772454
FBgn0029093	cathD	7971.35	-	0.868904	0.00772454
FBgn0010408	RpS9	23860.9	-	0.849346	0.0077365
FBgn0261984	Ire1	1988.47	+	1.18386	0.0077365
FBgn0001612	Grip91	2477.11	+	1.11608	0.00775474
FBgn0003079	Raf	2105.29	+	1.12248	0.00779657
FBgn0032666	CG5758	80.3926	-	0.590655	0.00779657
FBgn0261278	grp	8219.49	+	1.06258	0.00780898
FBgn0003464	sol	3655.46	+	1.18925	0.00788842
FBgn0023531	CG32809	572.349	+	1.36181	0.00796648
FBgn0037339	Pi4KIIalpha	2326.5	+	1.08989	0.00796648
FBgn0027611	LManII	2407.31	-	0.774688	0.00799787
FBgn0029148	NHP2	1667.7	-	0.861847	0.00799787
FBgn0016694	Pdp1	978.589	-	0.773325	0.00801895
FBgn0033649	pyr	240.606	-	0.706935	0.00812477
FBgn0034138	RpS15	35831.4	-	0.848086	0.00815282
FBgn0027500	spd-2	7507.36	+	1.15531	0.00817535
FBgn0030853	ND-24	1901.9	-	0.905375	0.00819356
FBgn0050054	CG30054	245.891	-	0.697068	0.00828846
FBgn0002441	l(3)mbt	2711.98	+	1.23187	0.00829628
FBgn0028833	Dak1	2030	-	0.899972	0.00829628
FBgn0260632	dl	3510.85	+	1.09673	0.00829628
FBgn0261053	Cad86C	125.218	-	0.659231	0.00830706
FBgn0010382	CycE	10252.3	+	1.18057	0.00831996
FBgn0039697	CG7834	3393.06	-	0.930066	0.00839733
FBgn0001297	kay	1172.2	-	0.847865	0.00845651
FBgn0003656	sws	5544.96	+	1.17476	0.00853405
FBgn0028931	CG16863	162.197	+	1.29578	0.00853405
FBgn0039757	RpS7	47544.1	-	0.860137	0.00854924
FBgn0034753	CG2852	18400.4	-	0.882275	0.00862093
FBgn0265298	SC35	1861.82	-	0.856161	0.00862093
FBgn0027785	NP15.6	1586.03	-	0.882419	0.00880165
FBgn0034570	CG10543	3266.44	+	1.22728	0.00880165
FBgn0000721	for	8556.69	+	1.12285	0.00882021
FBgn0027660	blot	3274.55	+	1.19566	0.00884704
FBgn0029715	CG11444	3866.58	-	0.907359	0.00884704
FBgn0034576	ND-B14.7	1225.19	-	0.874042	0.00884704
FBgn0034788	CG13532	6.07835	-	0.0704337	0.00884704
FBgn0035033	CG3548	1539.99	+	1.15152	0.00884704
FBgn0043458	CG12084	2263.86	+	1.13455	0.00884704
FBgn0038251	Hexim	1646.21	+	1.08831	0.00887702
FBgn0002552	lin	2501.55	+	1.21851	0.00895016
FBgn0031759	lid	7734.29	+	1.19267	0.00895016
FBgn0035769	CTCF	2026.2	+	1.11648	0.00895016
FBgn0004403	RpS14a	18473.9	-	0.840063	0.00908849
FBgn0034075	Asph	625.452	-	0.539535	0.00908849
FBgn0037671	ATP6AP2	4326.16	-	0.901345	0.00919254
FBgn0261596	RpS24	34962.9	-	0.855594	0.00920207
FBgn0260441	RpS12	24646.9	-	0.84897	0.00933313
FBgn0261573	CoRest	5249.94	+	1.09147	0.00938648
FBgn0029838	CG4666	334.066	-	0.666093	0.00948138
FBgn0001234	lncRNA:Hsromega	913.648	-	0.721522	0.00949455
FBgn0036213	RpL10Ab	21815.3	-	0.843916	0.00962291
FBgn0000635	Fas2	696.923	-	0.794503	0.00967515
FBgn0010194	Wnt5	760.256	+	1.2514	0.00984161
FBgn0031016	kek5	1730.67	+	1.20177	0.00984239
FBgn0035229	pns	3253.82	+	1.21195	0.00984239
FBgn0053526	PNUTS	3922.35	+	1.16368	0.00991699
FBgn0038826	Syp	572.945	-	0.713064	0.0101192
FBgn0011204	cue	6822.2	+	1.12602	0.0101446
FBgn0016696	Pitslre	5081.82	+	1.16117	0.0101446
FBgn0031474	CG2991	1350.23	+	1.13531	0.0103056
FBgn0001308	Khc	6535.39	+	1.11998	0.0103319
FBgn0037525	CG17816	499.608	-	0.794522	0.0103319
FBgn0002593	RpLP1	39411.6	-	0.839019	0.0103581
FBgn0034599	hng1	463.509	+	1.15352	0.0103581
FBgn0035726	CG9953	5656.38	-	0.815021	0.0103855
FBgn0270924	zf30C	3255.43	+	1.10386	0.0104646
FBgn0260479	CG31904	42.4296	-	0.552215	0.0105368
FBgn0266083	ocm	2178.46	+	1.23414	0.0105776
FBgn0001180	hb	2896.5	+	1.22659	0.0106551
FBgn0004583	ex	605.803	-	0.7686	0.0106551
FBgn0031052	Elys	3467	+	1.21345	0.0106551
FBgn0037371	Sym	2348.53	+	1.09085	0.0106551
FBgn0010342	Map60	4440.96	+	1.14151	0.0107829
FBgn0000318	cl	2065.23	-	0.907551	0.0108489
FBgn0015295	Shark	1603.93	+	1.15305	0.0108784
FBgn0002783	mor	7821.71	+	1.19951	0.0110811
FBgn0027095	Manf	2481.65	-	0.909948	0.0111248
FBgn0035026	Fcp1	2150.42	+	1.12974	0.0111248
FBgn0085385	bma	32.3781	+	37.8686	0.0111248
FBgn0267910	lncRNA:CR34335	783.147	-	0.786221	0.0111248
FBgn0004368	Ptp4E	2282.93	+	1.17954	0.0112033
FBgn0033473	CG12128	1914.18	-	0.892238	0.0112061
FBgn0020621	Pkn	3211.14	+	1.13945	0.0112276
FBgn0283450	Glo1	2193.1	-	0.896649	0.0113103
FBgn0015615	SMC3	3681.86	+	1.123	0.0114432
FBgn0086695	hd	1750.27	+	1.17043	0.0114432
FBgn0261794	kcc	1095.73	+	1.14739	0.0114432
FBgn0011655	Med	2035.97	+	1.1849	0.011582
FBgn0028697	RpL15	29361.9	-	0.839252	0.0116953
FBgn0262114	RanBPM	5416.06	+	1.12505	0.0116953
FBgn0030877	Arp8	1288.03	+	1.09281	0.0117152
FBgn0032295	CG12299	2374.23	+	1.18029	0.011744
FBgn0011020	Sas-4	2091.28	+	1.12862	0.0117706
FBgn0030687	RpIIIC160	1147.08	+	1.09703	0.0117706
FBgn0034390	CG15093	2072.07	-	0.885778	0.0117927
FBgn0040475	SH3PX1	1731.56	+	1.12783	0.0118688
FBgn0261608	RpL37A	15986.7	-	0.841508	0.0118718
FBgn0004643	Zw10	3131.32	+	1.13134	0.0118953
FBgn0035254	CG7974	749.454	-	0.727814	0.0119129
FBgn0261532	cdm	2096.64	+	1.16307	0.011967
FBgn0032821	CdGAPr	2489.62	+	1.24701	0.0119758
FBgn0015509	Cul1	12345.6	+	1.07472	0.0119809
FBgn0027548	nito	4897.05	+	1.15071	0.0119809
FBgn0032138	CG4364	8779.57	-	0.897032	0.0119809
FBgn0038746	Surf6	2777.63	-	0.919593	0.0119809
FBgn0042092	CG13773	1513.23	-	0.892462	0.0119809
FBgn0044452	Atg2	2088.55	+	1.12426	0.0119809
FBgn0035896	CG6983	1094.46	-	0.787924	0.0122881
FBgn0029689	CG6428	677.957	+	1.15503	0.0123098
FBgn0003545	sub	2204.02	+	1.09699	0.0123394
FBgn0041096	rols	144.252	-	0.738297	0.0123394
FBgn0267351	Topors	2027.38	+	1.22972	0.0123475
FBgn0030701	CG16952	2455.27	+	1.12124	0.0125594
FBgn0014269	prod	1577.44	+	1.09747	0.0126488
FBgn0015834	eIF3i	6188.83	-	0.915338	0.0126488
FBgn0020272	mst	997.233	+	1.14419	0.0126488
FBgn0025633	CG13366	10106.6	+	1.16582	0.0126488
FBgn0032717	CG10600	3997.11	+	1.19736	0.0126488
FBgn0033752	CG8569	983.374	+	1.1113	0.0126488
FBgn0035036	CG4707	835.888	+	1.12128	0.0126488
FBgn0000543	ecd	1114.98	+	1.14766	0.012689
FBgn0028956	mthl3	162.605	-	0.713508	0.0128006
FBgn0028497	CG3530	1195.67	+	1.16129	0.0128379
FBgn0086710	RpL30	18130.7	-	0.840532	0.0128778
FBgn0259697	nvd	43.4793	-	0.435736	0.0129288
FBgn0262714	Sap130	2244.45	+	1.19137	0.0129709
FBgn0005642	wdn	3368.62	+	1.13838	0.012983
FBgn0013764	Chi	2559.04	+	1.12432	0.0130666
FBgn0002031	l(2)37Cc	5831.23	-	0.918886	0.0133548
FBgn0259212	cno	7964.04	+	1.1663	0.0133548
FBgn0025815	Mcm6	3957.7	+	1.13699	0.0134057
FBgn0085443	spri	3709.12	+	1.11797	0.0134128
FBgn0260991	Incenp	4807.75	+	1.15418	0.0134128
FBgn0021895	ytr	4229.42	-	0.907141	0.0135229
FBgn0029756	CG3309	994.533	+	1.11955	0.0135754
FBgn0000250	cact	9395.58	+	1.11775	0.0135886
FBgn0032228	CG5367	249.563	-	0.693336	0.0138109
FBgn0027335	Rip11	4504.91	+	1.12469	0.0138116
FBgn0022344	CG10340	1038.91	-	0.886093	0.0138349
FBgn0033225	TTLL12	1035.5	-	0.860171	0.0138665
FBgn0261592	RpS6	38910.5	-	0.865352	0.0138912
FBgn0031814	retm	963.036	+	1.17259	0.01392
FBgn0037744	Mpi	585.699	-	0.825376	0.0139623
FBgn0033915	CG8485	2870.42	+	1.12638	0.0140775
FBgn0011785	BRWD3	6005.44	+	1.1979	0.0140917
FBgn0085789	CR41506	46.764	-	0.590956	0.0141313
FBgn0037686	RpL34b	21327.6	-	0.843298	0.0141538
FBgn0040234	c12.2	681.456	+	1.22173	0.0141653
FBgn0026575	hang	9299.06	+	1.20092	0.0141668
FBgn0027504	CG8878	3973.56	+	1.10348	0.0141668
FBgn0036489	CG7011	951.249	-	0.902814	0.0141939
FBgn0067102	GlcT	1796.25	+	1.17766	0.0141939
FBgn0052772	CG32772	2765.98	+	1.11808	0.0142666
FBgn0039407	CG14544	409.871	-	0.869848	0.0143653
FBgn0259238	CG42336	1057.41	-	0.831569	0.0143653
FBgn0003942	RpS27A	27964.7	-	0.847273	0.0144389
FBgn0038640	CG7706	1153.5	+	1.10778	0.0144389
FBgn0027342	fz4	2248.12	+	1.10555	0.0144594
FBgn0030878	CG6769	1157.01	-	0.889342	0.0145286
FBgn0004860	ph-d	1488.2	+	1.19317	0.0145746
FBgn0015268	Nap1	29672.7	-	0.884701	0.0145746
FBgn0015288	RpL22	18103.7	-	0.880379	0.0146186
FBgn0036299	Tsf2	2177.66	+	1.09076	0.0147137
FBgn0038145	Droj2	18742.8	+	1.11465	0.0148652
FBgn0262473	Tl	9473.58	+	1.15379	0.0148652
FBgn0026598	Apc2	2334.16	+	1.15602	0.0149924
FBgn0002878	mus101	2063.43	+	1.17896	0.0150032
FBgn0034113	CG8060	891.745	+	1.14909	0.0150264
FBgn0031194	CG17598	2080.28	+	1.07416	0.0151129
FBgn0000256	capu	1457.41	+	1.19215	0.0153702
FBgn0038478	cal1	5141.46	+	1.09704	0.0153702
FBgn0003268	rod	3052.55	+	1.10292	0.0154551
FBgn0010411	RpS18	26345.9	-	0.853515	0.0154551
FBgn0022069	Nnp-1	4089.47	-	0.926102	0.0154551
FBgn0022724	Taf8	1151.92	+	1.12613	0.0154551
FBgn0034527	CG9945	1556.49	+	1.10392	0.0154551
FBgn0036368	CG10738	155.511	+	1.51184	0.0154551
FBgn0052529	Hers	1575.54	+	1.17725	0.0154551
FBgn0053523	CG33523	1981.57	-	0.923583	0.0154551
FBgn0261599	RpS29	34820.5	-	0.864125	0.0154551
FBgn0264326	DNApol-epsilon255	2402.62	+	1.14653	0.0154551
FBgn0265767	zyd	1952.19	-	0.900099	0.0154551
FBgn0283536	Vha13	9579.46	-	0.919319	0.0154551
FBgn0285949	RpL31	30521.5	-	0.861197	0.0154551
FBgn0267912	CanA-14F	6427.15	+	1.1438	0.0154563
FBgn0037655	Kcmf1	5652.51	+	1.0869	0.015542
FBgn0003015	osk	33891.9	-	0.875888	0.0156651
FBgn0013765	cnn	4122.05	+	1.12551	0.0156651
FBgn0030087	CG7766	3511.07	+	1.17869	0.0157995
FBgn0085212	CG34183	273.186	-	0.801254	0.0157995
FBgn0266916	Cenp-C	4719.4	+	1.1692	0.0158365
FBgn0003575	su(sable)	2373.63	+	1.16917	0.0158422
FBgn0031118	RhoGAP19D	3057.36	+	1.20641	0.0158422
FBgn0022935	D19A	1695.31	+	1.15413	0.0158899
FBgn0029930	CG12541	11.663	-	0.40427	0.0158899
FBgn0036373	Tgi	1326.67	+	1.12294	0.0158899
FBgn0041150	hoe1	3385.01	+	1.11998	0.0158899
FBgn0015803	RtGEF	1640.87	+	1.14232	0.0159089
FBgn0030093	Bap111	6708.23	+	1.17333	0.0159089
FBgn0038418	pad	1127.16	+	1.22096	0.0159089
FBgn0039696	Rnb	1455.06	+	1.13173	0.0159089
FBgn0029893	CG14442	6160.26	+	1.17671	0.0159553
FBgn0031488	Ccdc85	141.532	-	0.674059	0.0160815
FBgn0031745	rau	149.711	-	0.738881	0.0160815
FBgn0044046	Ilp7	100.173	+	1.35058	0.0160815
FBgn0283494	Adk2	5113.62	-	0.873789	0.0160815
FBgn0010300	brat	9820.9	+	1.17176	0.0160967
FBgn0033317	CG8635	4064.93	-	0.907282	0.0160967
FBgn0034059	CG8320	680.494	-	0.835967	0.0160967
FBgn0034796	CG3700	423.534	-	0.864069	0.0160967
FBgn0035488	CG11593	2329.05	+	1.09261	0.0160967
FBgn0047038	ND-13B	1155.69	-	0.835565	0.0160967
FBgn0052296	Mrtf	3014.67	+	1.16746	0.0160967
FBgn0264324	spg	1999.48	+	1.17197	0.0162909
FBgn0010198	RpS15Aa	29367.8	-	0.850592	0.0163985
FBgn0261963	mid	204.532	-	0.702321	0.0163985
FBgn0266911	asRNA:CR45371	9.65096	-	0.240995	0.0164794
FBgn0004390	RasGAP1	3533.15	+	1.13659	0.0169174
FBgn0052638	CG32638	841.347	+	1.14358	0.0169916
FBgn0085397	Fili	21.5885	-	0.471128	0.0169916
FBgn0264006	dysc	17.0024	-	0.463353	0.0169916
FBgn0029840	raptor	3471.01	+	1.16896	0.0170334
FBgn0035437	Strip	2003.67	+	1.11641	0.0170734
FBgn0004868	Gdi	8473.86	-	0.811145	0.0171145
FBgn0034491	Hsl	2480.39	+	1.1909	0.01721
FBgn0037760	FBXO11	4809	+	1.19264	0.01721
FBgn0030759	CG13014	397.108	-	0.844038	0.0172876
FBgn0004636	Rap1	5336.44	-	0.904189	0.0173171
FBgn0030243	CG2186	2358.7	+	1.21734	0.0173171
FBgn0085376	CG34347	401.173	-	0.705286	0.0173624
FBgn0024733	RpL10	28593.1	-	0.870774	0.0176048
FBgn0003941	RpL40	27975.5	-	0.890175	0.0176282
FBgn0013531	MED20	736.65	+	1.25471	0.0176523
FBgn0087011	CG41520	22.7591	-	0.410517	0.0176523
FBgn0260634	eIF4G2	4886.8	+	1.20788	0.0176523
FBgn0038290	CG6912	26.8815	+	5.43051	0.0177254
FBgn0027525	LTV1	4292.22	-	0.860254	0.0178933
FBgn0039993	CG17691	2441.22	-	0.872358	0.0179624
FBgn0034564	CG9344	637.233	-	0.843435	0.0180545
FBgn0037623	CG9801	466.69	+	1.21454	0.0181515
FBgn0035397	PAN3	6710.32	+	1.26293	0.01821
FBgn0032454	CG5787	3569.53	+	1.13252	0.0182392
FBgn0038872	Nelf-A	4155.26	+	1.18042	0.0182392
FBgn0025455	CycT	6177.77	+	1.20113	0.0182558
FBgn0261786	mi	3564.3	+	1.13148	0.0182869
FBgn0033890	Ctf4	2376.21	+	1.15628	0.018391
FBgn0030010	CG10959	803.747	+	1.11613	0.0183913
FBgn0036916	Mtr3	738.653	-	0.891477	0.0183913
FBgn0002413	dco	8618.13	+	1.14442	0.0184407
FBgn0003360	sesB	43507.6	-	0.87982	0.0184684
FBgn0063494	GstE6	2246.01	-	0.736992	0.0184684
FBgn0032346	Csl4	793.147	-	0.860988	0.018532
FBgn0032600	BuGZ	2523.57	-	0.92519	0.018532
FBgn0033912	RpS23	33684.1	-	0.860443	0.018532
FBgn0035827	Srp9	1507.24	-	0.895744	0.018532
FBgn0031830	COX5B	3230.01	-	0.889603	0.0187233
FBgn0037720	CG8312	1637.93	+	1.17254	0.0187233
FBgn0027579	mino	3328.66	+	1.12098	0.0187271
FBgn0035393	CG16753	845.75	-	0.851497	0.0187271
FBgn0037944	CG6923	2248.74	+	1.24479	0.0187271
FBgn0038277	RpS5b	22468.2	-	0.778825	0.0187271
FBgn0000043	Act42A	8607.87	-	0.888089	0.0187453
FBgn0025186	ari-2	2400.45	+	1.15407	0.0187453
FBgn0029970	Nek2	1530.73	+	1.15054	0.0187453
FBgn0035237	CG13917	5701.85	+	1.15503	0.0187453
FBgn0042138	CG18815	2665.71	-	0.906986	0.0187453
FBgn0086904	Nacalpha	23290.9	-	0.864742	0.0187525
FBgn0039406	RpL34a	5973.64	-	0.884027	0.0190454
FBgn0032167	CG5853	655.906	-	0.754603	0.0191614
FBgn0000559	eEF2	134419	-	0.914361	0.019292
FBgn0023081	gek	2580.25	+	1.09189	0.0193044
FBgn0052205	hpRNA:CR32205	1389.14	-	0.859045	0.0193044
FBgn0039632	Cul5	2285.64	+	1.13455	0.019333
FBgn0261383	IntS6	3004.64	+	1.1385	0.019333
FBgn0000212	brm	5407.85	+	1.19234	0.0194234
FBgn0039555	mRpS22	1436.22	-	0.905174	0.0194234
FBgn0265512	mlt	2016.24	-	0.855556	0.0196069
FBgn0030293	CG1737	5708.67	+	1.10598	0.0196503
FBgn0046225	CG17230	570.141	+	1.17382	0.0196503
FBgn0029693	CG6379	769.179	+	1.14015	0.0199256
FBgn0035953	CG5087	1445.64	+	1.11343	0.0199256
FBgn0019624	COX5A	5561.99	-	0.889199	0.0203037
FBgn0004856	Bx42	3044	+	1.09122	0.0203122
FBgn0031939	CG13796	94.4428	-	0.674019	0.0203187
FBgn0035099	CG6845	166.938	-	0.781835	0.0203733
FBgn0024998	CG2685	1684.61	+	1.10344	0.0208102
FBgn0052212	CG32212	8.6313	-	0.412259	0.0208499
FBgn0002641	mal	1146.52	+	1.09044	0.0210186
FBgn0026441	ear	2367.84	+	1.13698	0.0210186
FBgn0052226	Pex23	1057.45	+	1.20543	0.0210186
FBgn0285952	eEF5	26025.1	-	0.834449	0.0210186
FBgn0027348	bgm	5047.06	+	1.11607	0.0210448
FBgn0014391	sun	3141.12	-	0.873742	0.0211022
FBgn0036450	Tdrd3	2334.74	+	1.10108	0.0213832
FBgn0044324	Chro	5218.2	+	1.10224	0.0213832
FBgn0031698	Ncoa6	6375.29	+	1.20288	0.0213841
FBgn0020887	Su(z)12	3476.83	+	1.14933	0.0214157
FBgn0037734	trbd	1164.3	+	1.13098	0.0214157
FBgn0263998	Ack-like	3021.12	+	1.09685	0.0214157
FBgn0035957	CG5144	107.189	+	1.66362	0.0216078
FBgn0028572	qtc	272.328	-	0.720205	0.0218804
FBgn0019938	RpI1	3513.25	-	0.85929	0.0219605
FBgn0039169	Spps	1417.8	+	1.24492	0.0219618
FBgn0259993	lncRNA:CR42491	271.109	-	0.657184	0.0219618
FBgn0260484	HIP	6766.61	-	0.918437	0.0219618
FBgn0261703	gce	458.059	-	0.793069	0.0219618
FBgn0000489	Pka-C3	731.231	-	0.732249	0.0219624
FBgn0014133	bif	14071	+	1.20033	0.0219624
FBgn0037555	Ada2b	4447.84	+	1.09011	0.0219624
FBgn0012058	Cdc27	3672.42	+	1.12201	0.021963
FBgn0014388	sty	378.524	-	0.661754	0.021963
FBgn0030834	CG8675	1175.34	-	0.888765	0.021963
FBgn0037315	Cerk	1739.36	+	1.08627	0.021963
FBgn0266752	lncRNA:CR45225	20.3408	+	2.057	0.021963
FBgn0025743	mbt	3787.5	+	1.16028	0.0220592
FBgn0027610	Dic1	931.848	-	0.835729	0.0220592
FBgn0052666	Drak	3213.42	+	1.13285	0.0220592
FBgn0016754	sba	1244.58	+	1.17229	0.0220999
FBgn0038860	Ice2	828.978	+	1.15919	0.0220999
FBgn0005536	Mbs	4298.84	+	1.14372	0.0221037
FBgn0037779	CG12811	842.275	-	0.861239	0.0221045
FBgn0036772	CG5290	920.985	-	0.863631	0.0221766
FBgn0037093	Cdk12	3821.14	+	1.1642	0.0221881
FBgn0032261	CG6094	491.122	-	0.871995	0.0222237
FBgn0000140	asp	8627.37	+	1.11235	0.0222274
FBgn0028974	xmas	2168.1	+	1.14943	0.0222274
FBgn0036062	CG6685	861.356	+	1.2018	0.0222274
FBgn0036165	chrb	6092.01	+	1.14993	0.0222274
FBgn0037759	CG8526	102.355	+	1.3928	0.0222528
FBgn0031062	CG14230	1773.26	+	1.12226	0.0225298
FBgn0030812	wcy	6726.69	+	1.15957	0.0225304
FBgn0036004	Jarid2	9007.65	+	1.2345	0.0225304
FBgn0029763	Usp16-45	5838.77	+	1.17275	0.0226963
FBgn0032987	RpL21	34544.3	-	0.859448	0.0227232
FBgn0020385	pug	623.104	+	1.23816	0.0227457
FBgn0029082	hbs	11.6949	-	0.316558	0.0227457
FBgn0037025	Spc105R	3430.25	+	1.14482	0.0227457
FBgn0004861	ph-p	682.521	+	1.21608	0.0232745
FBgn0019936	RpS20	26204.9	-	0.874289	0.0232745
FBgn0000032	Acph-1	2840.45	-	0.930627	0.0232831
FBgn0039668	Trc8	2011.53	+	1.14811	0.0232831
FBgn0005666	bt	708.848	-	0.682881	0.0235955
FBgn0004795	retn	8104.04	+	1.17456	0.0238009
FBgn0011817	nmo	3218.76	+	1.14405	0.0239156
FBgn0027490	D12	1285.37	+	1.10003	0.0239156
FBgn0033485	RpLP0-like	1632.23	-	0.856587	0.0239156
FBgn0050183	CG30183	3148.52	+	1.16641	0.0239156
FBgn0262527	nsl1	6315.49	+	1.11147	0.0239156
FBgn0259745	wech	8796.54	+	1.13267	0.0239239
FBgn0050438	Ugt50B3	88.5599	-	0.643259	0.0239732
FBgn0265669	CG44476	42.8196	-	0.604101	0.0239732
FBgn0267488	Mcr	4870.57	+	1.12459	0.0240035
FBgn0034061	Ufc1	557.814	-	0.849802	0.0240445
FBgn0037305	CG12173	955.534	-	0.854085	0.0240459
FBgn0039559	NSD	8375.51	+	1.1685	0.0240459
FBgn0283724	Girdin	4622.81	+	1.16836	0.0240459
FBgn0027783	SMC2	3710.17	+	1.07558	0.0241057
FBgn0000463	Dl	2715.01	+	1.15593	0.0241164
FBgn0030311	CG11699	850.75	-	0.895278	0.0241207
FBgn0011740	alpha-Man-IIa	1541.54	+	1.16419	0.024189
FBgn0010328	woc	10004.2	+	1.19309	0.0242987
FBgn0016041	Tom40	8213.26	-	0.912044	0.0242987
FBgn0036801	MYPT-75D	2668.96	+	1.15255	0.0243005
FBgn0260049	flr	4358.75	+	1.0929	0.0243005
FBgn0262686	CG43156	27.0009	-	0.452852	0.0243005
FBgn0085400	side-V	188.273	-	0.66105	0.0243641
FBgn0003462	Sod1	6747.09	-	0.913658	0.0244035
FBgn0035771	Sec63	3938.45	+	1.12938	0.0245841
FBgn0028484	Ack	1556.3	+	1.17704	0.0246361
FBgn0037874	Tctp	38463.4	-	0.834104	0.0247227
FBgn0034214	CG6550	535.631	-	0.845036	0.0248096
FBgn0000283	Cp190	8865.02	+	1.14662	0.0249531
FBgn0041087	wun2	2380.32	+	1.088	0.0250356
FBgn0261016	clos	7324.71	-	0.866196	0.025274
FBgn0019644	ATPsynB	4348.71	-	0.886574	0.0252782
FBgn0030136	RpS28b	23618.5	-	0.876267	0.0252782
FBgn0036557	mRpS31	1196.07	-	0.873393	0.0252782
FBgn0037270	eIF3f1	6037.12	-	0.910341	0.0252782
FBgn0053124	CG33124	43.1147	+	324.011	0.0252782
FBgn0260874	Ir76a	133.542	-	0.521164	0.0252782
FBgn0261836	Msp300	1371.36	-	0.793449	0.0252782
FBgn0283659	THG	347.999	-	0.871679	0.0252782
FBgn0039084	CG10175	89.4785	-	0.679791	0.0254009
FBgn0034259	P32	4762.94	-	0.894041	0.0255195
FBgn0033813	fsd	309.466	-	0.845362	0.0255297
FBgn0260397	Su(var)3-3	1993.61	+	1.13315	0.0259222
FBgn0020235	ATPsyngamma	5957.71	-	0.89746	0.0260011
FBgn0034186	CG8950	843.036	+	1.13062	0.0262549
FBgn0026059	Mhcl	2222.29	+	1.15361	0.0263327
FBgn0039863	CG1815	3166.92	+	1.17328	0.0263327
FBgn0034590	Magi	1615.54	+	1.16371	0.0263562
FBgn0261570	raskol	5053.73	+	1.16474	0.0263562
FBgn0004432	Cyp1	33489.6	-	0.914755	0.0264727
FBgn0014184	Oda	14445.6	-	0.886573	0.0265008
FBgn0003210	rb	2928.69	+	1.11725	0.0265304
FBgn0262167	ana1	2337.91	+	1.20575	0.0265928
FBgn0010909	msn	6176.96	+	1.11039	0.0268102
FBgn0016726	RpL29	14219.8	-	0.847409	0.0268102
FBgn0031055	et	10.5411	+	3.14225	0.0268978
FBgn0260959	MCPH1	4136.19	+	1.13387	0.0270172
FBgn0032229	ClpP	1369.83	-	0.890356	0.0270826
FBgn0039338	XNP	4521.37	+	1.13076	0.027083
FBgn0050372	Asap	2585.73	+	1.14382	0.027083
FBgn0016685	Nlp	13057.2	-	0.923103	0.0271288
FBgn0035600	Cyt-c1	4568.73	-	0.913881	0.0271288
FBgn0039419	CG12290	146.706	-	0.714711	0.0271612
FBgn0026679	IntS4	1227.15	+	1.19218	0.0271804
FBgn0086129	snama	3385.88	+	1.11035	0.0272756
FBgn0030530	jub	2023.75	+	1.17761	0.0272956
FBgn0032198	eEF1delta	7788.72	-	0.902576	0.0272956
FBgn0034816	CG3085	126.585	-	0.471806	0.0272956
FBgn0037026	CG3634	1172.67	+	1.16476	0.0272956
FBgn0003557	Su(dx)	4034.82	+	1.13698	0.0273558
FBgn0039300	RpS27	18859.7	-	0.868014	0.0273558
FBgn0014037	Su(Tpl)	8125.48	+	1.14112	0.0274432
FBgn0035206	sturkopf	1539.84	-	0.821281	0.0274432
FBgn0023508	Ocrl	2261.61	+	1.1563	0.0275563
FBgn0030361	CG1492	285.367	+	1.20002	0.0275563
FBgn0263077	CG43340	2704.6	+	1.16803	0.0276254
FBgn0010213	Sod2	3872.97	-	0.916124	0.0276724
FBgn0030685	Graf	3494.98	+	1.09332	0.0276724
FBgn0030839	CG5613	273.696	+	1.18468	0.0276724
FBgn0036660	CG13025	2006.58	+	1.08636	0.0276724
FBgn0001257	ImpL2	2299.52	-	0.77919	0.0277676
FBgn0039927	CG11155	173.357	-	0.750461	0.0277676
FBgn0026878	CG4325	36.9259	-	0.627127	0.0277811
FBgn0031980	RpL36A	23523.4	-	0.848433	0.0277811
FBgn0037708	CG9386	198.86	-	0.832856	0.0277811
FBgn0259683	Ir40a	53.6109	-	0.410308	0.0282542
FBgn0036842	Ugt316A1	2065.02	+	1.1414	0.0284081
FBgn0261625	GLS	1276.68	-	0.833388	0.0286724
FBgn0039150	CG13605	1255.34	+	1.11041	0.0287779
FBgn0000499	dsh	2424.51	+	1.09575	0.0288127
FBgn0036684	CG3764	1869.74	+	1.1247	0.0288127
FBgn0036921	RhoGDI	4329.32	-	0.903809	0.0288127
FBgn0034117	CG7997	951.908	+	1.11043	0.0289638
FBgn0027508	Tnks	1721.28	+	1.16408	0.0289662
FBgn0028962	AlaRS-m	960.008	+	1.12979	0.0289662
FBgn0032161	CG4594	582.657	-	0.65625	0.0289662
FBgn0034724	babos	678.962	-	0.667803	0.0289662
FBgn0039654	Brd8	1149.97	+	1.13957	0.0289662
FBgn0035232	CG12099	2127.45	-	0.930815	0.0289669
FBgn0000181	bic	40913.5	-	0.893232	0.0290078
FBgn0027615	OXA1L	1764.61	+	1.08237	0.029196
FBgn0028982	Spt6	4768.02	+	1.19379	0.0291962
FBgn0024329	Mekk1	4065.49	+	1.17886	0.0293718
FBgn0030858	IntS2	1570.38	+	1.12295	0.0294092
FBgn0033538	CG11883	1181.91	-	0.917009	0.0294092
FBgn0039348	Npl4	3911.29	+	1.08882	0.0294092
FBgn0261385	scra	4995.78	+	1.19325	0.0294092
FBgn0002044	swm	5993.25	+	1.13535	0.0294298
FBgn0027601	pdgy	2227.67	+	1.13369	0.0294298
FBgn0086662	snoRNA:Psi28S-3186	16.177	-	0.548747	0.0294364
FBgn0264384	lncRNA:CR43836	516.955	+	1.48692	0.0294364
FBgn0025388	CG12179	2216.3	+	1.19917	0.0294433
FBgn0035699	CG13300	23.6466	-	0.59958	0.0294433
FBgn0052594	be	951.842	+	1.16052	0.0295322
FBgn0039492	CG6051	3425.91	+	1.13965	0.0297074
FBgn0020388	Gcn5	1895.23	+	1.07994	0.029764
FBgn0043900	pygo	5827.49	+	1.12824	0.029792
FBgn0086855	CG17078	3380.95	+	1.09007	0.0298468
FBgn0010113	hdc	4577.07	+	1.1429	0.0299303
FBgn0082831	pps	4748.88	+	1.16048	0.0299303
FBgn0031459	HINT1	2689.9	-	0.905896	0.0299387
FBgn0034553	CG9993	18.3545	+	16.8017	0.0299387
FBgn0035617	l(3)psg2	3644.18	+	1.16938	0.0299387
FBgn0039112	SdhD	1374.31	-	0.902575	0.0299387
FBgn0051262	CG31262	1244.07	-	0.829114	0.0299387
FBgn0053267	CG33267	5.87675	-	0.328065	0.0299387
FBgn0064225	RpL5	47215.1	-	0.858886	0.0299387
FBgn0265988	mv	2038.31	+	1.13483	0.0299387
FBgn0001169	H	4798.26	+	1.13339	0.0299469
FBgn0003278	RpI135	1464.83	-	0.846428	0.0299469
FBgn0051547	NKCC	84.0671	+	2.63897	0.0299469
FBgn0000414	Dab	2556.39	+	1.20467	0.029952
FBgn0004859	ci	314.612	-	0.697753	0.0299777
FBgn0036662	CG9706	777.693	-	0.916044	0.030147
FBgn0030630	CG12608	1632.99	-	0.911728	0.0302121
FBgn0034915	eIF6	2113.01	-	0.909939	0.0305219
FBgn0250850	rig	6349.46	+	1.07874	0.0305219
FBgn0259481	Mob2	2088.42	+	1.09343	0.0306269
FBgn0039125	Ndc1	1624.28	+	1.10424	0.0306915
FBgn0259832	CG34229	128.078	-	0.789322	0.0307401
FBgn0029006	Smurf	4722.03	+	1.13048	0.0312404
FBgn0032018	CG7806	1758.3	+	1.12898	0.0312404
FBgn0262866	S6kII	937.541	+	1.11573	0.0312997
FBgn0283510	Pal1	2074.17	+	1.10765	0.0312997
FBgn0261938	mtRNApol	1585.14	+	1.11807	0.0313053
FBgn0038390	Rbf2	2213.9	+	1.12252	0.0316173
FBgn0012051	CalpA	574.583	-	0.793549	0.0318834
FBgn0021760	chb	4073.69	+	1.14342	0.0318834
FBgn0025879	Timp	338.348	-	0.760433	0.0321019
FBgn0033716	Den1	1356.65	-	0.881615	0.0322646
FBgn0010905	Spn	6248.04	+	1.19284	0.0322885
FBgn0030720	CG8939	2803.49	-	0.916329	0.0325463
FBgn0039688	Kul	94.1999	-	0.721931	0.0326856
FBgn0020278	loco	1281.41	+	1.16791	0.0330658
FBgn0030274	Lint-1	1120.43	+	1.09556	0.0330658
FBgn0001989	ND-B17	1200.06	-	0.899652	0.033185
FBgn0004379	Klp67A	2864.16	+	1.11833	0.033185
FBgn0017558	Pdk	2908.74	+	1.10196	0.033185
FBgn0017579	RpL14	30067.6	-	0.867654	0.033185
FBgn0020510	Abi	2754.05	+	1.08942	0.033185
FBgn0030958	CR6900	19.7787	-	0.46269	0.033185
FBgn0031051	Ranbp21	4100.8	+	1.18444	0.033185
FBgn0033155	Br140	4294.56	+	1.18849	0.033185
FBgn0033929	Tfb1	2327.41	+	1.07226	0.033185
FBgn0039636	Atg14	738.708	+	1.08599	0.033185
FBgn0039846	PNPase	904.709	+	1.13219	0.033185
FBgn0250786	Chd1	7292.12	+	1.15657	0.033185
FBgn0260469	CR14578	936.377	+	1.19464	0.033185
FBgn0285917	sbb	7868.38	+	1.22459	0.033185
FBgn0035298	SCOT	759.646	+	1.13705	0.0332998
FBgn0037073	Tsr1	3906.1	-	0.909342	0.0333215
FBgn0000592	Est-6	23.8836	-	0.304996	0.033455
FBgn0032430	CG6388	662.39	-	0.862361	0.033455
FBgn0037358	elm	2254.45	-	0.897738	0.033455
FBgn0010228	HmgZ	1030.99	-	0.752863	0.0335753
FBgn0032479	CG16974	6688.1	+	1.10666	0.0335953
FBgn0023513	CG14803	1683.4	+	1.13534	0.0336583
FBgn0033784	SCCRO3	1597.83	+	1.11747	0.0336714
FBgn0047000	CG33946	8.46158	-	0.403007	0.0338743
FBgn0039459	IntS12	755.779	+	1.13939	0.0341029
FBgn0039227	polybromo	5336.76	+	1.13911	0.0342803
FBgn0027609	morgue	834.005	+	1.1272	0.0343571
FBgn0031820	Daxx	5847.93	+	1.14582	0.0343571
FBgn0027080	TyrRS	3143.15	-	0.90846	0.0344728
FBgn0011739	wts	3877.38	+	1.15952	0.034619
FBgn0029861	CG3815	2111.79	+	1.15897	0.0347427
FBgn0030710	CG8924	3004.05	+	1.10067	0.0347427
FBgn0034976	CG4049	2453.06	+	1.14808	0.0347427
FBgn0035791	CG8539	103.127	-	0.696726	0.0347427
FBgn0000927	fs(1)Ya	7810.61	+	1.10346	0.0347886
FBgn0034964	IntS1	3362.25	+	1.12177	0.0347886
FBgn0038065	Snx3	2768.12	-	0.951308	0.0347886
FBgn0022343	CG3760	4564.07	-	0.909385	0.0349031
FBgn0025373	Fpps	1790.89	+	1.2082	0.0349031
FBgn0029506	Tsp42Ee	4200.28	-	0.803827	0.0349031
FBgn0031008	CG8010	1774.41	-	0.855424	0.0349031
FBgn0034365	CG5335	656.794	-	0.838442	0.0349031
FBgn0262582	cic	7693.56	+	1.18231	0.0349031
FBgn0038840	Grik	9.74823	-	0.394783	0.034997
FBgn0035900	ZC3H3	324.407	+	1.18133	0.0352995
FBgn0031573	CG3407	1050.64	+	1.13026	0.0354395
FBgn0025885	Inos	2476.53	-	0.908731	0.0356778
FBgn0027868	Nup107	2460.84	+	1.12332	0.0356778
FBgn0030787	CG9609	2264.42	+	1.11762	0.0356778
FBgn0085434	NaCP60E	275.932	-	0.827963	0.0356778
FBgn0284254	Impbeta11	1717.26	+	1.16458	0.0356778
FBgn0038476	kuk	10088.1	+	1.11381	0.0358761
FBgn0019637	Atu	1724.76	+	1.13441	0.0359233
FBgn0002579	RpL36	30188	-	0.842606	0.0359553
FBgn0034008	CG8152	867.274	+	1.57656	0.0359553
FBgn0002906	Blm	2755.74	+	1.13132	0.0360347
FBgn0010591	Sply	2142.51	+	1.08146	0.0362428
FBgn0017482	T3dh	66.4119	-	0.715678	0.0362428
FBgn0033376	CG8777	608.593	-	0.892881	0.0362428
FBgn0046214	vig2	24099.9	-	0.932496	0.0362428
FBgn0263706	CG43658	2299.72	+	1.19964	0.0362428
FBgn0036814	CG14073	3689.9	+	1.19214	0.036376
FBgn0002887	mus201	1542	+	1.11561	0.036404
FBgn0031377	CG15356	2970.12	+	1.18677	0.036404
FBgn0032796	CG10188	2302.08	+	1.17405	0.036404
FBgn0033092	Rpp25	989.637	-	0.903264	0.036404
FBgn0264693	ens	7439.79	+	1.106	0.036404
FBgn0028953	CG14478	7783.13	+	1.146	0.0364264
FBgn0261988	Gprk2	2481.7	+	1.13967	0.036441
FBgn0261854	aPKC	3407.74	+	1.12772	0.0364783
FBgn0036537	CG18081	3259.22	-	0.86222	0.0366738
FBgn0264950	asRNA:CR44119	20.9647	-	0.517333	0.0367248
FBgn0052250	PMP34	1263.55	+	1.09689	0.0368039
FBgn0036544	sff	122.999	-	0.657652	0.036936
FBgn0264984	lncRNA:CR44135	17.0369	-	0.470846	0.036936
FBgn0262732	mbf1	6349.04	-	0.894105	0.0369653
FBgn0031381	Npc2a	1926.39	-	0.887484	0.0369783
FBgn0040823	dpr6	287.069	+	1.48856	0.0369783
FBgn0004907	14-3-3zeta	16395.2	-	0.899507	0.0371397
FBgn0031799	Pez	2599.3	+	1.1498	0.0371397
FBgn0034221	CG10764	79.0917	+	7.84302	0.0371397
FBgn0036769	Tsp74F	1694.36	-	0.88166	0.0371397
FBgn0051619	nolo	31.8612	-	0.302777	0.0371397
FBgn0029941	CG1677	8517.97	+	1.17548	0.0371548
FBgn0034065	Rrp42	465.475	-	0.857805	0.0371548
FBgn0040212	Dhap-at	954.093	+	1.11468	0.0371548
FBgn0011725	twin	6939.77	+	1.10272	0.0372551
FBgn0036334	CG11267	6240.01	-	0.91151	0.0372551
FBgn0037918	CG6791	2415.36	+	1.17733	0.0372551
FBgn0265778	PDZ-GEF	4263.15	+	1.14943	0.0372551
FBgn0021967	ND-PDSW	2395.04	-	0.903706	0.0372884
FBgn0000057	adp	1123.35	+	1.08843	0.0375844
FBgn0000247	ca	2408.51	+	1.11964	0.0376286
FBgn0031886	Nuf2	1105.61	+	1.15607	0.0376286
FBgn0031937	CG13795	23.1223	-	0.398643	0.0376286
FBgn0034735	CG4610	885.101	-	0.798088	0.0376286
FBgn0262740	Evi5	2158.04	+	1.11388	0.037667
FBgn0003687	Tbp	1603.23	+	1.08494	0.0377211
FBgn0015625	CycB3	9438.68	+	1.10343	0.0377211
FBgn0023509	mip130	1591.53	+	1.16407	0.0377211
FBgn0031630	CG15629	20.4254	-	0.49721	0.0377211
FBgn0061200	Nup153	9746.72	+	1.13302	0.0377211
FBgn0030506	DNAlig4	571.666	+	1.12615	0.0379774
FBgn0003567	su(Hw)	4594.27	+	1.11127	0.0380069
FBgn0003124	polo	12819.5	+	1.07903	0.0385354
FBgn0028490	CG31705	1516.14	-	0.817745	0.038879
FBgn0035888	CG7120	392.175	-	0.81395	0.038879
FBgn0067864	Patj	1788.49	+	1.13246	0.038879
FBgn0263197	Patronin	2690.33	+	1.1604	0.038879
FBgn0003071	Pfk	2732.27	+	1.16794	0.0390457
FBgn0025641	DAAM	3129.4	+	1.1856	0.0390457
FBgn0030012	CG18262	394.968	+	1.14821	0.0390457
FBgn0027885	cass	3445.29	-	0.9102	0.0391301
FBgn0039067	wda	1010.36	+	1.15337	0.0391301
FBgn0265002	CG44153	61.7291	+	1.98265	0.0391301
FBgn0028343	Ankle2	6720.36	+	1.1183	0.0394258
FBgn0030100	CG12106	488.95	-	0.883329	0.0394332
FBgn0028292	ric8a	1295.36	+	1.08609	0.0394339
FBgn0260004	Snmp1	52.5006	-	0.698617	0.0394806
FBgn0265598	Bx	793.707	+	1.1236	0.0395383
FBgn0002526	LanA	2325.82	-	0.674499	0.0396465
FBgn0015609	CadN	271.367	-	0.70598	0.0397347
FBgn0266674	Sec15	1519.36	+	1.10031	0.0397347
FBgn0086444	l(2)37Cb	751.438	+	1.15008	0.0399057
FBgn0034093	CG15706	386.19	+	1.16303	0.0399155
FBgn0260945	Atg1	2708.88	+	1.12928	0.0399155
FBgn0039730	CG7903	918.775	+	1.17246	0.039985
FBgn0039740	ZIPIC	1030.04	+	1.10438	0.039985
FBgn0034897	Sesn	3573.63	+	1.13542	0.0401851
FBgn0265705	asRNA:CR44512	52.7648	-	0.734978	0.0403962
FBgn0260439	Pp2A-29B	8958.94	-	0.950424	0.0404187
FBgn0003175	px	3003.52	+	1.16734	0.0405761
FBgn0005624	Psc	1599.99	+	1.16939	0.0406417
FBgn0028474	CG4119	3145.56	+	1.12467	0.0406417
FBgn0033375	CG8078	277.72	-	0.830816	0.0406417
FBgn0034060	CG8370	2012.9	+	1.17116	0.0406417
FBgn0004858	elB	114.095	-	0.768155	0.0407291
FBgn0034033	CG8204	285.803	-	0.858268	0.0407946
FBgn0017567	ND-23	1623.02	-	0.929202	0.0408966
FBgn0025582	eIF3e	8968.33	-	0.899945	0.0408966
FBgn0033636	tou	4864.1	+	1.18878	0.0409632
FBgn0083120	Uhg8	169.601	-	0.741209	0.0410314
FBgn0035941	CG13313	15.0886	+	3.11271	0.0410697
FBgn0015521	RpS21	10120	-	0.855266	0.0410802
FBgn0037975	CG3397	104.16	-	0.426085	0.0410802
FBgn0000808	gd	293.183	+	1.15265	0.0410884
FBgn0034021	CG8180	10747.6	+	1.11332	0.0411018
FBgn0039809	CG15547	62.4577	-	0.760934	0.0411234
FBgn0000416	Sap-r	21358.4	-	0.907786	0.0412098
FBgn0026143	Cdc45	3305.96	+	1.11276	0.0412656
FBgn0031492	CG3542	2210.64	+	1.07673	0.0412656
FBgn0015035	Cyp4e3	41.6171	+	3.12775	0.0413739
FBgn0038569	CG7218	1866.15	+	1.06988	0.0413739
FBgn0001206	Hmr	2221.65	+	1.1814	0.0414084
FBgn0033526	Caf1-105	3873.59	+	1.11956	0.0414084
FBgn0044823	Spec2	1283.18	+	1.11255	0.0414084
FBgn0037489	CG1234	2035.31	-	0.87734	0.0414594
FBgn0010355	Taf1	3989.47	+	1.13623	0.0414916
FBgn0030738	CG9915	2821.41	+	1.08262	0.0414916
FBgn0031049	Sec61gamma	2328.4	-	0.878547	0.0416422
FBgn0037606	CG8032	1186.66	+	1.14137	0.0416422
FBgn0033085	CG15908	313.064	-	0.850763	0.0418238
FBgn0263993	CG43736	5419.48	+	1.10486	0.0420823
FBgn0052227	gogo	7.91929	+	5.32994	0.0421246
FBgn0028919	CG16865	1067.44	+	1.087	0.042207
FBgn0015277	Pi3K59F	583.052	+	1.15291	0.0424469
FBgn0266889	asRNA:CR45350	71.42	-	0.673036	0.0424822
FBgn0039944	CG17162	175.58	-	0.753289	0.0425933
FBgn0039941	CG17167	106.229	-	0.660256	0.0429089
FBgn0086707	ncm	4816.16	+	1.13191	0.0429225
FBgn0035772	Sh3beta	2031.08	-	0.870562	0.0429822
FBgn0002719	Men	5853.64	+	1.15468	0.0432483
FBgn0002590	RpS5a	14977.8	-	0.869295	0.0434521
FBgn0029905	Nf-YC	2582.28	+	1.20276	0.0434521
FBgn0036624	RAF2	2760.72	+	1.12557	0.0434521
FBgn0041585	olf186-F	3014.25	+	1.11009	0.0434521
FBgn0053087	LRP1	2331.46	-	0.798696	0.0434521
FBgn0259789	zld	9113.9	+	1.22666	0.0434521
FBgn0262580	CG43120	28.693	+	4.2628	0.0434521
FBgn0002022	Catsup	1818.81	-	0.929355	0.0434667
FBgn0033846	mip120	3254.47	+	1.10164	0.0434667
FBgn0037344	CG2926	8395.55	+	1.14998	0.0434667
FBgn0013770	Cp1	17754.4	-	0.855876	0.0437309
FBgn0032524	Hacd2	807.009	-	0.891464	0.0439349
FBgn0026061	Mipp1	564.111	-	0.777473	0.0439427
FBgn0032793	CG10189	182.678	-	0.81425	0.0439427
FBgn0035032	ATPsynF	5063.83	-	0.910471	0.0439427
FBgn0042201	Nplp3	14.2874	-	0.154486	0.0439427
FBgn0261446	CG13377	193.295	-	0.771219	0.0439427
FBgn0086784	stmA	1600.46	+	1.10756	0.0443686
FBgn0037332	Hcs	1288.38	+	1.13361	0.0444469
FBgn0037780	ohgt	980.37	+	1.08068	0.0444524
FBgn0051926	CG31926	686.292	+	3.42791	0.0444524
FBgn0028664	VhaM9.7-c	983.709	-	0.870319	0.0445435
FBgn0030481	CG1662	1655.57	-	0.912036	0.0445435
FBgn0036515	AIMP2	1686.13	-	0.924417	0.0445435
FBgn0264942	lncRNA:CR44111	133.988	+	1.76942	0.0445435
FBgn0003218	rdgB	1981.24	+	1.17292	0.0446625
FBgn0027786	Mtch	2644.38	-	0.906038	0.0446625
FBgn0034817	Art7	869.305	-	0.863123	0.0446625
FBgn0041111	lilli	3597.94	+	1.14647	0.0447755
FBgn0030799	CG4872	160.883	+	1.27231	0.0447798
FBgn0000352	cos	2403.91	+	1.10488	0.0447828
FBgn0003486	spo	102.563	-	0.55708	0.0447828
FBgn0015543	snoRNA:Me28S-A1322	28.7382	-	0.643347	0.0447828
FBgn0085437	CG34408	1740.53	+	1.14391	0.0447828
FBgn0005638	slbo	30.3429	-	0.542442	0.0450152
FBgn0025608	Faf2	3223.01	+	1.09134	0.0450152
FBgn0034931	CG2812	50.7153	-	0.618114	0.0450152
FBgn0250848	26-29-p	37712.2	-	0.937419	0.0450152
FBgn0014861	Mcm2	5590.22	+	1.06943	0.0450515
FBgn0031449	CG31689	2677.39	+	1.12911	0.0450515
FBgn0035282	CNMa	8.53744	-	0.452602	0.0450515
FBgn0036667	kud	445.362	-	0.878577	0.0450515
FBgn0040344	Lztr1	1053.27	+	1.13073	0.0450515
FBgn0264785	Hph	3636.01	+	1.08734	0.045088
FBgn0039623	CG1951	2163.65	+	1.12687	0.0451572
FBgn0001404	egh	3378.3	+	1.13104	0.0455515
FBgn0016794	dos	3368.92	+	1.07307	0.0455515
FBgn0035945	CG5026	2243.11	+	1.08029	0.0455582
FBgn0004876	cdi	3889.37	+	1.12864	0.0456014
FBgn0045063	fdl	1702.31	+	1.12946	0.0459361
FBgn0033973	HPS1	268.042	+	1.17418	0.0460826
FBgn0034249	RhoGAP54D	1973.46	+	1.13738	0.0461847
FBgn0024277	trio	2378.3	+	1.16855	0.0461867
FBgn0051849	CG31849	568.153	+	1.12049	0.0461867
FBgn0011763	Dp	6531.38	+	1.06634	0.0463798
FBgn0011509	SrpRbeta	1450.89	-	0.912066	0.0465821
FBgn0016123	Alp4	1251.56	-	0.876964	0.0465821
FBgn0033654	Sobp	160.496	-	0.815763	0.0465821
FBgn0038300	Mau2	1206.38	+	1.09226	0.0465821
FBgn0035423	eIF1	5360.19	-	0.870077	0.0466776
FBgn0002781	mod(mdg4)	16554.2	+	1.10055	0.046717
FBgn0024234	gbb	199.659	-	0.739212	0.0468993
FBgn0004655	wapl	7699.38	+	1.16489	0.0469279
FBgn0039066	EloA	3016.95	+	1.10885	0.0472484
FBgn0050055	lncRNA:CR30055	1197.82	-	0.778965	0.0472715
FBgn0044323	Cka	2715.5	+	1.10433	0.0473237
FBgn0025839	ND-B14.5A	1067.08	-	0.886642	0.0473502
FBgn0040087	p115	887.955	+	1.12246	0.0473502
FBgn0265140	Meltrin	2323.32	+	1.12044	0.0473502
FBgn0031170	ABCA	1401.92	+	1.15621	0.0473761
FBgn0261931	CG42797	2385.71	+	1.1351	0.0473761
FBgn0262872	milt	7643.47	+	1.13592	0.0473761
FBgn0086384	Mer	2225.28	+	1.13299	0.0477017
FBgn0082961	snoRNA:Psi28S-3385b	12.7644	-	0.52156	0.0477951
FBgn0264962	Pcf11	3219.27	+	1.08104	0.0477951
FBgn0262366	CG43064	27.4094	+	3.69443	0.0478026
FBgn0026713	l(1)G0007	1548.23	+	1.14163	0.0478416
FBgn0030899	Hesr	13.5902	+	3.03832	0.0478475
FBgn0035522	CG1273	9.33765	-	0.425859	0.0478475
FBgn0032919	CG9253	2905.99	-	0.923609	0.0479332
FBgn0041781	SCAR	2451.13	+	1.09969	0.0479516
FBgn0004584	Rrp1	2737.14	+	1.07902	0.0480048
FBgn0010812	unc-45	986.99	+	1.11514	0.0480048
FBgn0029935	CG4615	1168.63	+	1.12178	0.0480314
FBgn0000150	awd	27330.7	-	0.895423	0.0481804
FBgn0010222	Nmdmc	431.531	-	0.846624	0.0481804
FBgn0031021	ND-18	1411.84	-	0.91227	0.0481804
FBgn0039026	CG7029	4142.59	+	1.11489	0.0481804
FBgn0032799	CG10166	807.813	-	0.909799	0.0484882
FBgn0043884	mask	14859.1	+	1.15841	0.048501
FBgn0035176	CG13905	107.782	+	3.04423	0.0487546
FBgn0011586	e(r)	4314.54	-	0.787107	0.0487677
FBgn0024814	Clc	3836.76	-	0.935456	0.0487677
FBgn0005648	Pabp2	3069.47	-	0.907148	0.0490289
FBgn0016081	fry	2182.73	+	1.12627	0.0493986
FBgn0001942	eIF4A	47118.8	-	0.918978	0.0495512
FBgn0041174	Vhl	211.657	-	0.854948	0.0495512
FBgn0052582	lncRNA:CR32582	49.9089	+	3.36038	0.0495512
FBgn0015360	oxt	1966.43	+	1.13223	0.0495925
FBgn0026602	Ady43A	742.155	+	1.23211	0.049669
FBgn0036958	CG17233	4718.2	+	1.14559	0.0498309
FBgn0003345	sd	1427.57	-	0.811951	0.049956
FBgn0031217	CG11377	1643.85	-	0.928945	0.049956
FBgn0032701	CG10341	1088.5	-	0.884628	0.049956
FBgn0038296	CG6752	519.956	+	1.41992	0.049956
