# Supplementary material for: Ovarian transcriptional response to Wolbachia infection in D. melanogaster in the context of between-genotype variation in gene expression
Source: G3 (Bethesda). 2023 Mar 1;13(5):jkad047. doi: 10.1093/g3journal/jkad047 (PMC10151400; doi:10.1093/g3journal/jkad047)
Supplement: jkad047_Supplementary_Data [file jkad047_supplementary_data.zip › Supplementary_Table_4_G3-2022-404021.xlsx]

## Sheet: Sheet1
Supplementary Table 4. Differentially expressed genes identified in batch 2. Base mean is the number of transcripts averaged across all samples. “Direction” indicates whether the gene is up- or downregulated. Genes are listed in order of ascending p-values.
FlyBase ID	gene Symbol	base mean	direction	fold change	adj p-value
FBgn0002466	sti	2567.38	+	1.19987	0.0209656
FBgn0002878	mus101	1768.94	+	1.19358	0.00766468
FBgn0003002	opa	9.9407	-	0.146822	0.0209656
FBgn0003009	ord	18.8977	-	0.259536	0.000676086
FBgn0003321	sbr	2592.22	+	1.06686	0.0444494
FBgn0010039	GstD3	647.42	-	0.56886	0.041371
FBgn0013548	l(2)dtl	2771.31	+	1.16242	0.0148821
FBgn0014076	Vm32E	2212.02	-	0.58403	0.0264688
FBgn0014269	prod	1538.29	+	1.07578	0.0449348
FBgn0014340	mof	1224.15	+	1.12274	0.0355971
FBgn0015558	tty	114.078	+	1.97643	0.0105059
FBgn0015625	CycB3	8620.41	+	1.12241	0.0209656
FBgn0020415	Idgf2	1342.32	-	0.570358	8.58504e-06
FBgn0023083	fray	3238.53	+	1.15129	0.0273169
FBgn0024179	wit	274.282	-	0.686887	0.0382276
FBgn0025682	scf	1278.02	-	0.833133	0.00449484
FBgn0026876	CG11403	1395.55	+	1.09144	0.0355971
FBgn0027539	lili	1504.01	+	1.16396	0.0407213
FBgn0027550	CG6495	43.1094	-	0.55824	0.0417759
FBgn0027575	GABA-B-R2	67.704	-	0.652871	0.0404546
FBgn0027600	obst-B	111.788	-	0.651414	0.00889308
FBgn0027609	morgue	827.068	+	1.13038	0.0105059
FBgn0028523	CG5888	235.335	-	0.813576	0.0428278
FBgn0028833	Dak1	1929.64	-	0.915909	0.041371
FBgn0029588	CR14798	135.355	-	0.643972	0.000357814
FBgn0029603	CG14053	136.71	-	0.750428	0.0229488
FBgn0029648	CG3603	242.855	-	0.675654	0.000738884
FBgn0029935	CG4615	1053.82	+	1.11759	0.035691
FBgn0030121	Cfp1	1648.54	+	1.14541	0.00743625
FBgn0030581	CG14408	1072.01	+	1.17294	0.0209656
FBgn0030629	CG9123	582.223	-	0.815454	0.0409842
FBgn0030833	CG8915	1588.61	+	1.13784	0.0421863
FBgn0031194	CG17598	1862.57	+	1.09082	0.00626143
FBgn0031632	CG15628	37.9967	-	0.176032	8.58504e-06
FBgn0031717	Oscillin	128.273	-	0.68481	0.0310963
FBgn0032298	CG6724	844.35	-	0.793064	0.0148821
FBgn0032685	CG10211	17.005	-	0.227371	0.0295581
FBgn0033521	CG12896	533.999	+	1.23485	0.0237234
FBgn0033846	mip120	2643.54	+	1.15177	0.0382276
FBgn0033900	CysRS-m	396.668	-	0.881962	0.0449348
FBgn0034354	GstE11	386.806	-	0.674554	0.0355971
FBgn0034406	Jheh3	744.967	-	0.73925	0.0273169
FBgn0034500	CG11200	613.469	-	0.81361	0.000738884
FBgn0034788	CG13532	21.3479	-	0.215547	0.00379856
FBgn0034816	CG3085	188.522	-	0.544131	0.00258534
FBgn0034817	Art7	1048.64	-	0.862586	0.0362145
FBgn0034878	pita	2699.6	+	1.07061	0.0424424
FBgn0035176	CG13905	215.019	-	0.12284	0.000788237
FBgn0035497	CG14995	779.644	+	1.16958	0.00469047
FBgn0035769	CTCF	1735.3	+	1.14683	0.00566564
FBgn0036330	CG11263	391.724	-	0.603189	1.23786e-05
FBgn0036476	sstn	631.057	+	1.18975	0.0322584
FBgn0036504	yellow-k	84.827	-	0.643434	0.00633361
FBgn0036640	nxf2	1377.17	+	1.35593	8.7579e-05
FBgn0036660	CG13025	1857.15	+	1.0837	0.0355971
FBgn0036882	CG9279	50.2154	-	0.519553	0.0399185
FBgn0037731	CG18542	837.472	+	1.27262	0.012973
FBgn0037853	CG14696	83.6517	-	0.240231	0.0022343
FBgn0037975	CG3397	124.692	-	0.560269	0.00117777
FBgn0038012	CG10013	39.216	-	0.196354	0.0278394
FBgn0038610	CG7675	422.759	-	0.71707	0.0229488
FBgn0038617	Wdr37	1196.88	+	1.18279	8.7579e-05
FBgn0038788	Sirt2	371.273	-	0.792343	0.0273169
FBgn0038829	CG17271	1777.37	-	0.885942	0.0488304
FBgn0039064	CG4467	9.95497	+	4.86136	0.0466117
FBgn0039124	tbrd-1	64.1642	-	0.458288	0.0491392
FBgn0039419	CG12290	280.199	-	0.624743	0.0203855
FBgn0039776	PH4alphaEFB	463.891	-	0.689216	4.80444e-05
FBgn0039861	pasha	1261.86	+	1.11111	0.0416062
FBgn0040609	CG3348	231.788	-	0.697586	0.0449348
FBgn0041182	Tep2	406.762	-	0.56909	8.58504e-06
FBgn0046258	CG12880	226.384	-	0.590415	0.00633361
FBgn0046776	CR14033	858.697	-	0.676878	0.000738884
FBgn0050046	CG30046	86.8242	-	0.523534	0.00743625
FBgn0050428	CG30428	162.258	-	0.564855	0.0336149
FBgn0051075	CG31075	588.715	-	0.762085	0.0342546
FBgn0051320	HEATR2	335.598	-	0.764876	0.0382276
FBgn0052227	gogo	7.3744	-	0.203069	0.0453429
FBgn0052939	CG32939	837.518	+	1.27249	0.012973
FBgn0083940	RhoU	294.343	-	0.801041	0.0434994
FBgn0085362	Vml	9149.77	-	0.676067	0.0137347
FBgn0086758	chinmo	27.7503	-	0.526363	0.0329248
FBgn0259791	bora	1824.32	+	1.12707	0.0273169
FBgn0260745	mfas	1569.08	-	0.791124	0.0278394
FBgn0263510	nclb	1314.64	-	0.810208	0.0136666
FBgn0263602	Tasp1	1282.51	+	1.10351	0.0482253
FBgn0264077	Cnx14D	7.66986	-	0.077093	0.0434994
FBgn0265303	lncRNA:CR44276	15.9701	-	0.424406	0.0310963
FBgn0265590	lncRNA:CR44417	234.564	-	0.760914	0.0355971
FBgn0265699	lncRNA:CR44506	60.7691	+	2.32992	0.0428278
FBgn0265937	asRNA:CR44724	58.2113	-	0.616099	0.0119081
FBgn0266005	lncRNA:CR44779	356.212	-	0.778603	0.0229488
FBgn0266279	lncRNA:CR44964	31.672	-	0.113267	8.58504e-06
FBgn0267487	Ptp61F	6164.09	+	1.09224	0.00743625
FBgn0267728	otk2	216.845	+	1.55547	0.00411407
FBgn0267967	corolla	201.242	+	1.3758	0.0449348
