# Supplementary material for: Ovarian transcriptional response to Wolbachia infection in D. melanogaster in the context of between-genotype variation in gene expression
Source: G3 (Bethesda). 2023 Mar 1;13(5):jkad047. doi: 10.1093/g3journal/jkad047 (PMC10151400; doi:10.1093/g3journal/jkad047)
Supplement: jkad047_Supplementary_Data [file jkad047_supplementary_data.zip › Supplementary_Table_5_G3-2022-404021.xlsx]

## Sheet: Supplementary Table 5 
Supplementary Table 5. Differentially expressed genes common to both batch 1 and batch 2. Gene name and summary from FlyBase are provided. Genes with functions related to meiotic or mitotic cell division are highlighted in bold.
Gene Name	GO Terms biological process (Panther)
sticky	intracellular signal transduction ; mitotic cytokinesis ; peptidyl-threonine phosphorylation; regulation of cytokinesis; actomyosin contractile ring assembly ;actomyosin structure organization ;male meiosis cytokinesis; chromatin organization; mitotic cytokinesis
mutagen-sensitive 101	mitotic DNA replication checkpoint; mitotic DNA replication checkpoint ;
lethal-(2)-denticleless	-
proliferation disrupter	mitotic chromosome condensation; lymph gland development; regulation of circadian rhythm ;
Cyclin B3	regulation of G2/M transition of mitotic cell cycle ;regulation of chromatin binding ;direct assaymitotic cytokinesis ;direct assaymitotic cytokinesis ; mitotic cell cycle phase transition ;
modifier of rpr and grim, ubiquitously expressed	regulation of retinal cell programmed cell death ;non-traceable author statementSCF-dependent proteasomal ubiquitin-dependent protein catabolic process ;sequence modelproteasome-mediated ubiquitin-dependent protein catabolic process; ubiquitin-dependent protein catabolic process ;positive regulation of compound eye retinal cell apoptotic process ; genetic interaction with Diap1
Dak1	pyrimidine nucleotide biosynthetic process ;'de novo' pyrimidine nucleobase biosynthetic process ; nucleobase-containing compound metabolic process
FBgn0029935 -	cytolysis
FBgn0030581 -	intracellular signal transduction ;negative regulation of protein tyrosine kinase activity ;
FBgn0031194	protein dephosphorylation ;positive regulation of pyruvate dehydrogenase activity ;dephosphorylation ;sequence or structural similarity with HGNC:18583
Myb-interacting protein 120	oogenesis; negative regulation of transcription by RNA polymerase II; eggshell chorion gene amplification ; regulation of transcription, DNA-templated ;determination of adult lifespan ;
Glutathione S transferase E11	glutathione metabolic process ;glutathione metabolic process
FBgn0034788 -	-
FBgn0034816	cilium movement involved in cell motility ;microtubule nucleation
Arginine methyltransferase 7	peptidyl-arginine methylation, to asymmetrical-dimethyl arginine ;sequence or structural similarity with Art1peptidyl-arginine methylation ;
FBgn0035176	-
CTCF	maintenance of rDNA ;direct assayresponse to ecdysone ;direct assaynegative regulation of transcription, DNA-templated; segment specification ;
FBgn0036660 -	interstrand cross-link repair ;protein ubiquitination
FBgn0037975 -	oxidation-reduction process ;
FBgn0039419	positive regulation of smooth muscle contraction ;G protein-coupled receptor signaling pathway ;norepinephrine-epinephrine vasoconstriction involved in regulation of systemic arterial blood pressure
Thioester-containing protein 2	defense response to Gram-negative bacterium; innate immune response ;genetic interaction with Tep4, Tep3, Tep1
golden goal	axon guidance; photoreceptor cell axon guidance; retinal ganglion cell axon guidance ;
Chronologically inappropriate morphogenesis	import into nucleus; regulation of transcription by RNA polymerase II ;positive regulation of actin filament polymerization; neuron development; male somatic sex determination; regulation of stem cell division; eye-antennal disc development; negative regulation of protein phosphorylation; mushroom body development ;
aurora borealis	regulation of mitotic nuclear division ;regulation of mitotic spindle organization ;activation of protein kinase activity ;asymmetric protein localization involved in cell fate determination; activation of protein kinase activity ;
Protein tyrosine phosphatase 61F	peptidyl-tyrosine dephosphorylation; negative regulation of ERK1 and ERK2 cascade; negative regulation of insulin receptor signaling pathway ;negative regulation of phosphatidylinositol 3-kinase signaling ; axon guidance ;genetic interaction with Ras85D
corolla	synaptonemal complex assembly; meiotic DNA double-strand break processing involved in reciprocal meiotic recombination; centromere clustering; female meiotic nuclear division
