# Supplementary material for: Ovarian transcriptional response to Wolbachia infection in D. melanogaster in the context of between-genotype variation in gene expression
Source: G3 (Bethesda). 2023 Mar 1;13(5):jkad047. doi: 10.1093/g3journal/jkad047 (PMC10151400; doi:10.1093/g3journal/jkad047)
Supplement: jkad047_Supplementary_Data [file jkad047_supplementary_data.zip › Supplementary_Table_6_G3-2022-404021.xlsx]

## Sheet: Supplementary Table 6
Supplementary Table 6. Overrepresented GO terms associated with differentially expressed genes from batch 1. Terms listed are significantly enriched as determined by a Fisher’s Exact test and FDR threshold of 0.10. Terms related to meiotic or mitotic cell division are highlighted in bold. Terms are listed in order of descending enrichment score.
GO biological process	number genes in genome	number DE genes	enrichment	FDR
spindle midzone assembly	5	5	12.89	0.00754
cytoplasmic translation	119	79	8.56	1.49e-35
mitotic spindle elongation	8	5	8.06	0.0274
kinetochore organization	8	5	8.06	0.0273
attachment of spindle microtubules to kinetochore	10	6	7.73	0.0121
mitotic spindle assembly checkpoint	14	8	7.37	0.00237
negative regulation of phosphatidylinositol 3-kinase signaling	9	5	7.16	0.0372
centrosome separation	19	10	6.78	0.000634
regulation of sevenless signaling pathway	10	5	6.45	0.0486
regulation of compound eye photoreceptor development	12	6	6.45	0.0223
ribosomal large subunit assembly	20	10	6.45	0.000866
DNA unwinding involved in DNA replication	10	5	6.45	0.0485
positive regulation of compound eye photoreceptor cell differentiation	10	5	6.45	0.0484
mitotic spindle assembly checkpoint	14	8	7.37	0.00237
mitotic spindle assembly	25	12	6.19	0.000217
axon extension	35	15	5.52	5.28e-05
ribosomal small subunit assembly	25	10	5.16	0.00305
nuclear DNA replication	18	7	5.01	0.0272
female meiosis chromosome segregation	34	13	4.93	0.000571
metaphase plate congression	21	8	4.91	0.0151
maturation of LSU-rRNA	21	8	4.91	0.0151
establishment or maintenance of polarity of follicular epithelium	29	11	4.89	0.00226
ecdysteroid biosynthetic process	19	7	4.75	0.033
mitotic cell cycle, embryonic	30	11	4.73	0.00273
snRNA 3'-end processing	22	8	4.69	0.0186
cell cycle comprising mitosis without cytokinesis	20	7	4.51	0.0403
regulation of nucleocytoplasmic transport	26	9	4.46	0.013
ATP synthesis coupled proton transport	24	8	4.3	0.028
microtubule polymerization or depolymerization	30	10	4.3	0.00873
microtubule polymerization	24	8	4.3	0.0279
regulation of hippo signaling	37	12	4.18	0.00329
nuclear migration	32	10	4.03	0.0128
negative regulation of cellular response to growth factor stimulus	29	9	4	0.0225
negative regulation of cytoskeleton organization	33	10	3.91	0.0152
regulation of organelle assembly	30	9	3.87	0.027
DNA biosynthetic process	40	12	3.87	0.00565
regulation of cell division	44	13	3.81	0.00377
maturation of SSU-rRNA from tricistronic rRNA transcript (SSU-rRNA, 5.8S rRNA, LSU-rRNA)	33	9	3.52	0.0417
cytokinetic process	38	10	3.39	0.0327
protein autophosphorylation	39	10	3.31	0.0374
dorsal/ventral axis specification	72	18	3.22	0.00173
negative regulation of neurogenesis	77	19	3.18	0.00132
regulation of microtubule cytoskeleton organization	57	14	3.17	0.00964
meiotic cytokinesis	45	11	3.15	0.0327
cortical actin cytoskeleton organization	51	12	3.03	0.028
male meiotic nuclear division	81	19	3.02	0.00219
imaginal disc-derived wing hair organization	47	11	3.02	0.0413
wing disc pattern formation	80	18	2.9	0.00445
negative regulation of cell population proliferation	86	19	2.85	0.00377
imaginal disc-derived wing vein specification	55	12	2.81	0.0437
positive regulation of apoptotic process	69	15	2.8	0.0171
protein-DNA complex assembly	74	16	2.79	0.0128
actomyosin structure organization	84	18	2.76	0.00704
chromatin remodeling	103	22	2.75	0.00212
striated muscle cell development	61	13	2.75	0.0373
programmed cell death involved in cell development	86	18	2.7	0.00874
regulation of chromatin organization	111	23	2.67	0.00303
negative regulation of phosphorylation	68	14	2.65	0.0343
positive regulation of compound eye photoreceptor cell differentiation	10	5	6.45	0.0484
regulation of compound eye photoreceptor cell differentiation	34	11	4.17	0.00586
compound eye photoreceptor cell differentiation	153	31	2.61	0.000279
regulation of protein kinase activity	90	18	2.58	0.0184
regulation of autophagy	106	21	2.55	0.00744
regulation of supramolecular fiber organization	96	19	2.55	0.0142
eggshell chorion assembly	87	17	2.52	0.0281
regulation of Ras protein signal transduction	87	17	2.52	0.028
asymmetric cell division	103	20	2.5	0.0119
regulation of gene silencing	89	17	2.46	0.0313
oxidative phosphorylation	92	17	2.38	0.0376
negative regulation of protein modification process	93	17	2.36	0.0403
dorsal closure	106	19	2.31	0.0401
establishment of planar polarity	96	17	2.28	0.0487
positive regulation of organelle organization	144	25	2.24	0.0103
transcription, DNA-templated	185	31	2.16	0.00571
negative regulation of transcription, DNA-templated	365	53	1.87	0.00138
regulation of transcription, DNA-templated	1121	154	1.77	5.93e-09
positive regulation of transcription, DNA-templated	450	61	1.75	0.00219
positive regulation of protein modification process	159	26	2.11	0.0171
histone modification	181	29	2.07	0.0132
negative regulation of transcription by RNA polymerase II	216	33	1.97	0.014
positive regulation of catalytic activity	177	27	1.97	0.0384
regulation of cellular component size	180	27	1.93	0.0416
protein ubiquitination	182	27	1.91	0.0441
axon guidance	263	39	1.91	0.00867
embryonic pattern specification	199	29	1.88	0.0431
central nervous system development	268	39	1.88	0.0101
positive regulation of signal transduction	365	53	1.87	0.00138
cellular response to DNA damage stimulus	215	31	1.86	0.0411
regulation of cell fate commitment	40	10	3.22	0.0422
cell fate commitment	294	41	1.8	0.016
regulation of growth	304	42	1.78	0.0186
positive regulation of transcription, DNA-templated	450	61	1.75	0.00219
regulation of intracellular signal transduction	331	53	2.06	0.000168
intracellular signal transduction	376	49	1.68	0.0208
protein localization	699	78	1.44	0.043
response to bacterium	246	7	0.37	0.0485
sensory perception of chemical stimulus	273	6	0.28	0.00566
detection of chemical stimulus	166	3	0.23	0.0412
chitin metabolic process	117	0	< 0.01	0.00537
