# Supplementary material for: Ovarian transcriptional response to Wolbachia infection in D. melanogaster in the context of between-genotype variation in gene expression
Source: G3 (Bethesda). 2023 Mar 1;13(5):jkad047. doi: 10.1093/g3journal/jkad047 (PMC10151400; doi:10.1093/g3journal/jkad047)
Supplement: jkad047_Supplementary_Data [file jkad047_supplementary_data.zip › Supplementary_Table_7_G3-2022-404021.xlsx]

## Sheet: Supplementary Table 7
Supplementary Table 7. Overrepresented GO terms associated with differentially expressed genes from batch 2. No terms were significant after FDR correction, so the terms with a raw p-value < 0.05 are listed. Terms related to meiotic or mitotic cell division are highlighted in bold. Terms are listed in order of descending enrichment score.
GO biological process	number genes in genome	number DE genes	enrichment	raw p-value
N-acetylneuraminate catabolic process	1	1	> 100	0.0127
regulation of histone H4 acetylation involved in response to DNA damage stimulus	1	1	> 100	0.0127
maintenance of rDNA	1	1	> 100	0.0127
glucosamine catabolic process	1	1	> 100	0.0127
positive regulation of compound eye retinal cell apoptotic process	1	1	> 100	0.0127
negative regulation of synaptic vesicle fusion to presynaptic active zone membrane	1	1	> 100	0.0127
regulation of plasma membrane organization	1	1	> 100	0.0127
centromere clustering	1	1	> 100	0.0127
negative regulation of vascular endothelial growth factor receptor signaling pathway	2	1	78.22	0.0189
male somatic sex determination	2	1	78.22	0.0189
female meiosis sister chromatid cohesion	2	1	78.22	0.0189
cysteinyl-tRNA aminoacylation	2	1	78.22	0.0189
regulation of gene expression by genetic imprinting	2	1	78.22	0.0189
internal genitalia morphogenesis	2	1	78.22	0.0189
DNA damage response, signal transduction by p53 class mediator	2	1	78.22	0.0189
regulation of mitochondrial membrane permeability involved in programmed necrotic cell death	2	1	78.22	0.0189
meiotic DNA double-strand break processing involved in reciprocal meiotic recombination	2	1	78.22	0.0189
negative regulation of insulin secretion	2	1	78.22	0.0189
positive regulation of DNA topoisomerase (ATP-hydrolyzing) activity	2	1	78.22	0.0189
N-acetylglucosamine catabolic process	2	1	78.22	0.0189
establishment of sister chromatid cohesion	3	1	52.15	0.0252
cilium movement involved in cell motility	6	2	52.15	0.00109
gamma-aminobutyric acid signaling pathway	3	1	52.15	0.0252
cytolysis	3	1	52.15	0.0252
positive regulation of transcription by RNA polymerase III	3	1	52.15	0.0252
regulation of chromatin binding	4	1	39.11	0.0314
imaginal disc-derived female genitalia morphogenesis	4	1	39.11	0.0314
regulation of cytokinesis, actomyosin contractile ring assembly	4	1	39.11	0.0314
UDP-N-acetylglucosamine biosynthetic process	4	1	39.11	0.0314
positive regulation of ribosome biogenesis	4	1	39.11	0.0314
regulation of mitotic spindle organization	5	1	31.29	0.0375
male meiosis sister chromatid cohesion	5	1	31.29	0.0375
positive regulation of RNA export from nucleus	5	1	31.29	0.0375
maintenance of protein location in nucleus	5	1	31.29	0.0375
inner dynein arm assembly	6	1	26.07	0.0436
synaptonemal complex assembly	6	1	26.07	0.0436
poly(A)+ mRNA export from nucleus	12	2	26.07	0.00345
negative regulation of protein tyrosine kinase activity	6	1	26.07	0.0436
vitelline membrane formation involved in chorion-containing eggshell formation	13	2	24.07	0.00397
dosage compensation by hyperactivation of X chromosome	13	2	24.07	0.00397
primary miRNA processing	7	1	22.35	0.0497
negative regulation of hemocyte proliferation	7	1	22.35	0.0497
cellular response to mechanical stimulus	7	1	22.35	0.0497
DNA topological change	7	1	22.35	0.0497
histone H4-K16 acetylation	7	1	22.35	0.0497
positive regulation of transcription of nucleolar large rRNA by RNA polymerase I	7	1	22.35	0.0497
axis elongation	7	1	22.35	0.0497
male sex differentiation	30	2	10.43	0.0175
positive regulation of actin filament polymerization	31	2	10.09	0.0185
activation of protein kinase activity	33	2	9.48	0.0207
flagellated sperm motility	34	2	9.2	0.0218
regulation of G2/M transition of mitotic cell cycle	34	2	9.2	0.0218
DNA integrity checkpoint	38	2	8.23	0.0266
glutathione metabolic process	50	2	6.26	0.0431
central nervous system development	268	5	2.92	0.0299
